# Supplementary material for: TNFRSF17 as a complementary biomarker to PD-L1 for predicting the response to immunotherapy in urothelial bladder cancer
Source: PLoS One. 2026 Apr 3;21(4):e0346131. doi: 10.1371/journal.pone.0346131 (PMC13048435; doi:10.1371/journal.pone.0346131)
Supplement: S1 File — This file contains Table S1 (characteristics of bulk RNA-seq datasets) and Table S2 (pathway alterations in CD274High_TNFRSF17High vs CD274High_TNFRSF17Low group). (XLSX) [file pone.0346131.s003.xlsx]

## Sheet: Table S1
Table S1 Characteristics of bulk RNA-seq datasets enrolled in this study.
Datasets	Platform	Samples	Survival	PMID	Access
GSE13507	Illumina human-6 v2.0 expression beadchip	256	OS	20421545	GEO
GSE31684	Affymetrix U133 Plus2	93	OS	22228636	GEO
GSE32894	Illumina HumanHT-12 V3.0 expression beadchip	308	OS	22553347	GEO
GSE48075	Illumina HumanHT-12 V3.0 expression beadchip	142	OS	24525232	GEO
GSE48276	Illumina HumanHT-12 WG-DASL V4.0 R2 expression beadchip	128	OS	24525232	GEO
GSE71576	Affymetrix Human Gene 1.0 ST	44	No	26646822	GEO
GSE87304	Affymetrix Human Exon 1.0 ST	298	No	28390739	GEO
TCGA-BLCA	Illumina	405	OS,PFS	28988769	cBioPortal

## Sheet: Table S2
Table S2 Pathway alterations in CD274High_TNFRSF17High compared to CD274High_TNFRSF17Low group.
source	Description	term_id	adjusted_p_value	negative_log10_of_adjusted_p_value	term_size	query_size	intersection_size	effective_domain_size	intersections
REAC	Immune System	REAC:R-HSA-168256	8.83802e-08	7.05364	2085	24	19	11004	BLK,C7,CCL19,CD19,CD22,CD27,CD79A,CD79B,CR2,IRF4,KLRB1,LTF,LYZ,SELL,SH2D1A,SLAMF6,SLAMF7,TNFRSF13B,TNFRSF17
REAC	Immunoregulatory interactions between a Lymphoid and a non-Lymphoid cell	REAC:R-HSA-198933	2.60539e-05	4.58413	182	24	7	11004	CD19,CD22,KLRB1,SELL,SH2D1A,SLAMF6,SLAMF7
REAC	Antigen activates B Cell Receptor (BCR) leading to generation of second messengers	REAC:R-HSA-983695	0.000275827	3.55936	84	24	5	11004	BLK,CD19,CD22,CD79A,CD79B
REAC	Adaptive Immune System	REAC:R-HSA-1280218	0.00105951	2.9749	810	24	10	11004	BLK,CD19,CD22,CD79A,CD79B,KLRB1,SELL,SH2D1A,SLAMF6,SLAMF7
REAC	Signaling by the B Cell Receptor (BCR)	REAC:R-HSA-983705	0.00718295	2.1437	163	24	5	11004	BLK,CD19,CD22,CD79A,CD79B
REAC	TNFs bind their physiological receptors	REAC:R-HSA-5669034	0.0101563	1.99326	29	24	3	11004	CD27,TNFRSF13B,TNFRSF17
KEGG	B cell receptor signaling pathway	KEGG:04662	6.30456e-06	5.20035	81	25	6	8484	BLK,CD19,CD22,CD79A,CD79B,CR2
KEGG	Cytokine-cytokine receptor interaction	KEGG:04060	0.000961744	3.01694	291	25	7	8484	CCL18,CCL19,CD27,CXCL9,CXCR5,TNFRSF13B,TNFRSF17
KEGG	Hematopoietic cell lineage	KEGG:04640	0.0090171	2.04493	92	25	4	8484	CD19,CD22,CR2,MS4A1
KEGG	Primary immunodeficiency	KEGG:05340	0.0107736	1.96764	37	25	3	8484	CD19,CD79A,TNFRSF13B
KEGG	Viral protein interaction with cytokine and cytokine receptor	KEGG:04061	0.0115192	1.93858	98	25	4	8484	CCL18,CCL19,CXCL9,CXCR5
