# Supplementary material for: TNFRSF17 as a complementary biomarker to PD-L1 for predicting the response to immunotherapy in urothelial bladder cancer
Source: PLoS One. 2026 Apr 3;21(4):e0346131. doi: 10.1371/journal.pone.0346131 (PMC13048435; doi:10.1371/journal.pone.0346131)
Supplement: S1 Dataset — This file contains the processed data used to replicate the main findings of this study. (XLSX) [file pone.0346131.s004.xlsx]

## Sheet: TCGA_matrix
Anonymous_ID	TMB	AGE	SEX	Stage	OS_MONTHS	OS_Status	PFS_MONTHS	PFS_Status	ips_ctla4_neg_pd1_neg	ips_ctla4_neg_pd1_pos	ips_ctla4_pos_pd1_neg	ips_ctla4_pos_pd1_pos	TNFRSF17	CD19	SDC1	CD274	CD27	MZB1	IRF4
TCGA-2F-A9KO	4.4			T4	24	1	0						39.0671	57.1429	53286.9	84.5481	294.222		193.003
TCGA-2F-A9KP	2.06667	66	Male	T4	12	1	0		8	6	7	6	0.4161	4.1615	48279.2	5.4099	22.5593	0.389181	29.5464
TCGA-2F-A9KQ	7	69	Male	T3	96	0	96	0	8	6	7	5	0	1.8544	42032	2.7816	5.8971	0.283506	5.0997
TCGA-2F-A9KR	11.3	59	Female	T3	106	1	102	1	9	7	9	7	0.4749	0	135313	11.3967	14.7018	0.749675	7.123
TCGA-2F-A9KT	3.16667	83	Male	T2	110	0	110	0	7	5	6	4	0.5653	1.1306	38256.1	2.2612	22.6286	0.201055	8.4794
TCGA-2F-A9KW	16	67	Female	T3	8	1	0		7	6	7	6	0	1.5708	1371.35	173.84	10.6713	1.23598	23.0391
TCGA-4Z-AA7M		65	Male	T3	16	0	16	0	8	6	7	5	0.5447	64.8148	37426.5	10.3486	13.2843	0.667621	2.7233
TCGA-4Z-AA7N	5.5			T3	45	1	45	0					64.8941	1606.13	23479	83.8215	827.472		789.545
TCGA-4Z-AA7O	7.6	64	Male	T2	17	0	17	0	10	9	10	8	29.2602	8.6451	89131.8	11.3051	168.712	7.38319	47.2153
TCGA-4Z-AA7Q	10.7333	79	Male	T3	17	1	0		8	8	8	8	76.1589	94.0397	62723.2	141.722	400.073	23.4971	203.311
TCGA-4Z-AA7R	1.96667	73	Male	T4	17	1	0		8	6	7	5	4.8954	4.0053	10875.8	3.5603	24.8954	3.12142	9.7908
TCGA-4Z-AA7S	17.3	66	Male	T3	35	1	0		7	5	7	5	0	7.3217	48267.7	5.0337	18.0891	0.341324	10.5249
TCGA-4Z-AA7W	8.8	55	Male	T2	28	0	25	1	9	9	10	10	81.2715	50.467	25377.7	84.5486	465.83	37.4351	244.47
TCGA-4Z-AA7Y	12.6667	60	Male	T2	50	0	50	0	9	7	9	7	0	0	56497	5.0482	8.1827	0.0890963	8.7196
TCGA-4Z-AA80	6.5	73	Male	T2	0	1	0		9	8	9	7	13.0751	35.8354	25483.8	20.8232	31.2542	2.88896	25.6659
TCGA-4Z-AA81	3.16667	80	Male	T2	42	1	42	0	10	10	10	10	12.1212	1.1019	5170.8	347.107	76.5895	4.76672	50.1377
TCGA-4Z-AA82	2.53333	59	Male	T4	51	1	0		8	7	7	6	1.9646	9.332	19181.7	27.9961	11.9695	0.436551	35.8546
TCGA-4Z-AA83	14.1667	52	Male	T2	67	0	67	0	9	7	8	7	0.6601	0	31193.4	52.1452	17.7954	0.20462	21.1221
TCGA-4Z-AA84	6.56667	61	Male	T4	15	0	0		7	6	6	5	9.3762	5.209	4388.07	120.328	31.8635	3.68317	28.6496
TCGA-4Z-AA86	7.7	66	Male	T4	10	1	0		7	7	7	8	18.4131	33.4784	21314	168.731	245.678	10.8534	233.01
TCGA-4Z-AA87	4.16667	72	Male	T3	48	0	0		7	7	7	6	39.7163	20.2807	11084.7	147.035	126.771	12.8189	73.5175
TCGA-4Z-AA89	5.1	60	Male	T4	30	0	0		10	8	10	8	0.5735	1.7204	66307.7	10.3226	15.0423	0.324967	11.4695
TCGA-5N-A9KI	6.3	76	Female	T3	2	1	2	0	10	8	9	8	2.6059	13.8979	16993.7	17.8067	49.7199	1.68802	26.0586
TCGA-5N-A9KM	3.66667	73	Female	T3	17	1	9	1	9	7	9	7	17.4757	1.4563	38772.8	2.4272	60.5825	2.52338	15.534
TCGA-BL-A0C8	6.56667	73	Male	T2	40	0	21	1	8	6	7	5	0	0.5834	10406.7	8.168	4.4457	0.383522	4.6674
TCGA-BL-A13I	6.46667	57	Female	T3	7	1	0		7	7	7	7	1.6181	1.6181	1110.84	23.4628	120.574	0	46.1165
TCGA-BL-A13J	6.03333	65	Male	T4	2	1	0		8	6	7	6	1.3882	6.9408	46863.1	62.4675	34.4126	1.16278	20.1284
TCGA-BL-A3JM	7.73333	62	Male	T3	6	1	0		8	7	8	7	1.3688	0.8213	5300.39	38.6011	48.4977	0.439858	11.772
TCGA-BL-A5ZZ	1.23333	80	Female	T3	12	0	8	1	6	6	6	5	0.4584	0.4584	4992.41	64.1698	53.4076	0.223038	72.8785
TCGA-BT-A0S7	19.7667	75	Male	T3	6	1	0		8	6	8	6	2.2866	5.3354	28073.2	3.0488	21.6768	0.538314	45.7317
TCGA-BT-A0YX	14.2667	70	Female	T3	13	1	0		7	6	7	6	13.5208	7.0308	112970	41.1033	119.248	4.83952	72.4716
TCGA-BT-A20J	7.96667	75	Male	T2	19	1	0		7	7	7	6	21.3675	43.3455	1659.95	61.0501	198.034	14.3865	119.658
TCGA-BT-A20N	5.76667	72	Male	T3	26	1	0		8	6	7	5	2.7086	0	31327.2	9.2091	15.5525	0.883924	8.1257
TCGA-BT-A20O	2.9	75	Male	T3	12	1	0		8	9	8	9	56.1244	124.889	2991.78	149.159	830.363	26.0561	292.757
TCGA-BT-A20P	3	81	Female	T3	18	1	0		9	7	8	6	0.8258	0	38329.5	5.7803	8.7448	0.700284	4.9546
TCGA-BT-A20Q	8.4	73	Male	T4	19	1	0		9	8	9	8	44.2145	15.0517	45246.5	28.222	220.616	12.6632	141.58
TCGA-BT-A20R	7.96667	79	Female	T4	5	1	0		8	6	7	6	1.3004	0.8669	18208.9	16.0381	11.9549	1.04284	31.6428
TCGA-BT-A20T	2.83333	63	Male	T4	15	1	0		10	9	9	8	2.4038	0.8013	57832.1	12.8204	134.494	1.45893	28.0446
TCGA-BT-A20U	3.3	70	Female	T3	15	1	15	0	8	6	8	6	3.2641	0	18488	12.4037	31.8187	2.3591	23.5017
TCGA-BT-A20V	2.8	59	Female	T4	5	1	0		8	8	7	8	1.2353	19.1476	25211.2	416.306	29.0056	0.489806	11.118
TCGA-BT-A20W	2.3	71	Male	T2	8	1	8	0	9	7	9	7	6.3939	45.3964	33234.7	13.4271	136.177	1.64328	83.1202
TCGA-BT-A20X	5.96667	56	Male	T4	8	1	0		8	7	8	6	18.6137	11.6335	64615.4	25.5938	72.3102	3.37208	43.8197
TCGA-BT-A2LA	34.4667	54	Male	T3	17	0	17	0	8	6	8	5	0.5877	2.3509	1659.12	1.1754	12.5624	0.049681	3.5263
TCGA-BT-A2LB	3.2	73	Female	T3	16	1	16	0	8	7	8	7	25.2759	27.4119	30188	38.0918	88.7576	5.85126	43.4318
TCGA-BT-A2LD	13.9667	78	Female	T4	20	1	0		8	8	8	7	29.9103	14.9551	13242.3	181.456	66.3509	4.80171	65.3041
TCGA-BT-A3PH	14.8	76	Male	T4	4	1	0		7	5	6	4	0	2.7952	72323.9	3.4941	6.6282	0.729017	5.2411
TCGA-BT-A3PJ	11.5333	76	Male	T3	26	0	26	0	9	9	9	9	0.9566	1.5944	16720	336.416	63.3036	0.959184	26.7857
TCGA-BT-A3PK	11.4667	80	Male	T2	10	1	0		7	6	7	6	2.8299	3.859	30609.7	125.804	49.9691	1.17686	53.2544
TCGA-BT-A42C	5.3	64	Male	T2	29	0	29	0	8	6	8	6	3.5625	4.534	41744.6	6.8011	19.5676	1.5103	20.7271
TCGA-BT-A42E	5.56667	74	Male	T3	36	0	36	0	7	7	8	7	10.2177	3.1097	16507.3	65.7486	241.55	4.06053	130.609
TCGA-BT-A42F	5.76667	64	Male	T4	28	0	0		7	7	7	7	170.233	96.0533	35469.8	96.5288	424.403	58.4435	491.679
TCGA-C4-A0EZ	3	69	Female	T4	9	1	0		6	4	6	4	0.7343	0	1788.71	1.1014	17.4943	0.199647	4.7728
TCGA-C4-A0F0	5.16667	60	Male	T2	1	0	0		8	7	7	7	7.2998	0	24482.9	71.6708	33.0747	1.15129	19.9086
TCGA-C4-A0F1	6.36667	71	Male	T3	2	0	0		9	7	8	7	2.1439	2.1439	66954.3	45.5581	39.6731	1.26988	16.6153
TCGA-C4-A0F6	2.16667	82	Female	T3	23	0	0		8	6	7	6	16.9149	1.4709	48916.3	8.8252	54.4659	5.33634	30.888
TCGA-C4-A0F7	8.6	77	Male	T4	2	1	0		7	6	7	5	0	0.937	37161.2	21.5507	4.585	0.138301	31.5452
TCGA-CF-A1HR	8.03333	62	Male	T3	12	0	9	1	9	8	9	7	17.9473	20.1907	77066.7	7.8519	103.388	4.02252	60.0112
TCGA-CF-A1HS	4.4	75	Female	T3	12	0	4	1	7	6	7	6	0	8.9659	54817.1	75.3138	29.2289	0.797566	87.8661
TCGA-CF-A27C	0.766667	52	Male	T3	14	0	0		9	7	8	7	1.5513	0	41002.9	16.6764	14.0004	0.191457	5.0417
TCGA-CF-A3MF	4.23333	34	Male	T3	12	0	12	0	7	5	6	5	0	0	13365.8	15.894	7.0993	0.304303	8.4768
TCGA-CF-A3MG	1.43333	48	Male	T2	12	0	12	0	8	6	7	5	0	0	85443.7	4.7393	8.8009	0.0103731	0.9479
TCGA-CF-A3MH	2.1	75	Male	T2	13	0	13	0	9	7	8	6	0	0	41411.8	1.2053	10.9924	0.400278	2.4106
TCGA-CF-A3MI	0.9	62	Male	T2	12	0	12	0	8	6	8	6	2.1101	0	36212.4	2.8134	28.4931	0.798411	21.8041
TCGA-CF-A47S	0.9	41	Male	T2	11	0	11	0	8	7	8	6	1.7839	1.5291	41251.8	11.213	26.7584	0.411046	14.7808
TCGA-CF-A47T	2.2	58	Female	T2	12	1	4	1	7	5	6	5	2.4169	0.6042	29831.4	0.6042	10.8761	0.126073	1.2085
TCGA-CF-A47V	0.9	52	Male	T2	12	0	12	0	10	8	9	8	2.913	1.4565	32516.1	10.6809	36.9365	0.511979	20.8763
TCGA-CF-A47W	9.76667	42	Male	T2	12	0	12	0	9	7	8	6	0.9434	0	93645.8	3.3019	12.7075	0.053506	2.8302
TCGA-CF-A47X	2.03333	60	Male	T2	12	0	12	0	8	7	8	6	0	3.6258	43964.8	10.1523	12.1211	0.227259	19.942
TCGA-CF-A47Y	1.53333	55	Male	T2	12	0	12	0	8	7	8	6	0.5737	0	63615.6	4.0161	13.035	0.510076	9.7533
TCGA-CF-A5U8	2.23333	59	Male	T2	13	0	13	0	8	6	8	6	1.5856	1.0571	57987.3	1.5856	14.1543	0.694659	8.9852
TCGA-CF-A5UA	1.23333	67	Male	T2	12	0	12	0	8	6	8	6	0	0.497	37951.8	0.497	9.6521	0.347503	5.9642
TCGA-CF-A7I0	1.76667	54	Male	T2	12	0	12	0	8	6	8	6	3.4542	1.1514	50073.7	3.4542	64.4099	0.687055	34.5423
TCGA-CF-A8HX	2.96667	55	Female	T2	11	0	11	0	7	5	6	4	0	0	25981.7	1.8315	10.5495	0.173673	4.884
TCGA-CF-A8HY	4.4	59	Male	T2	11	0	11	0	7	6	7	5	0	0.6817	72968	0.6817	16.9666	0.0106464	5.4533
TCGA-CF-A9FF	1.26667	52	Male	T2	12	0	12	0	9	8	9	7	4.0917	180.035	42180.6	9.8201	116.319	1.4467	49.1005
TCGA-CF-A9FH	1.9	85	Male	T2	0	0	0	0	10	9	10	9	0.5759	0	45968.3	27.6453	11.9163	0.0233882	0.5759
TCGA-CF-A9FL	0.7	85	Male	T3	18	1	10	1	8	6	8	6	13.6943	2.853	58081.5	5.1354	48.318	4.25349	32.5239
TCGA-CF-A9FM	4.86667	50	Male	T1	13	0	13	0	8	7	8	6	1.392	0	45577.5	32.0164	20.0312	0.469551	25.9844
TCGA-CU-A0YN	3.06667	60	Male	T3	13	1	0		7	6	7	6	38.6984	34.0714	19165.4	42.9047	148.244	13.5779	272.992
TCGA-CU-A0YO	9.26667	84	Male	T4	4	1	0		10	9	10	8	6.8966	8.4881	36599.5	55.1724	41.0239	1.87119	108.223
TCGA-CU-A0YR	6.76667	83	Male	T4	15	1	0		7	7	7	7	29.703	10.451	29870.2	187.569	104.824	6.89345	90.7591
TCGA-CU-A3KJ	2.86667	75	Male	T3	18	0	0		9	7	8	7	0.2805	1.4026	37443.9	41.7982	19.0785	0.238671	16.551
TCGA-CU-A3QU	7.06667	58	Male	T4	5	0	0		10	9	10	8	0.3178	0	14576.2	107.421	3.0033	0.0499983	3.8138
TCGA-CU-A3YL	6.66667	67	Male	T3	30	0	12	1	9	7	9	7	0.9302	0.9302	56351.2	4.6512	51.8465	1.42476	26.0465
TCGA-CU-A5W6	3.03333	70	Male	T3	1	1	1	0	8	7	8	6	7.3959	7.8889	91665	12.3265	35.9686	3.07999	23.6668
TCGA-CU-A72E	18.9	76	Male	T4	13	1	0		7	5	6	5	0	2.0551	60398.7	5.3432	21.5988	0.170275	4.1102
TCGA-DK-A1A3	7.93333	60	Male	T4	22	1	0		7	6	7	6	12.9397	29.1144	18084.9	16.1747	77.811	4.15979	40.9759
TCGA-DK-A1A5	0	79	Male	T2	2	1	2	0	10	9	9	8	1.2715	0.3179	65463.1	40.0509	31.1634	0.678955	20.6612
TCGA-DK-A1A6	7.26667	53	Male	T4	67	0	0		8	7	7	7	0.3371	0	55441.8	67.4138	132.145	0.511054	42.8078
TCGA-DK-A1A7	2.53333	67	Female	T4	18	0	0		9	7	8	6	15.8973	140.018	41132.4	7.9486	146.603	2.14829	59.9205
TCGA-DK-A1AA	5.96667	57	Male	T3	19	0	19	0	8	6	8	6	0.6347	0.3174	57594.7	6.9819	6.1219	0.168537	6.0298
TCGA-DK-A1AB	43.2333	74	Female	T4	16	1	0		8	7	8	7	16.7324	4.8266	35588.4	50.8406	88.6751	2.65154	49.2318
TCGA-DK-A1AC	7.43333	72	Male	T3	132	0	132	0	7	7	7	7	23.8012	6.3003	2352.82	525.376	206.013	8.47953	127.056
TCGA-DK-A1AD	3.63333	69	Male	T4	114	0	0		9	8	9	7	15.1394	9.5618	58888.8	4.7809	72.5378	1.95003	46.6135
TCGA-DK-A1AE		84	Male	T3	16	0	0		8	7	8	6	0	0	50967.7	28.4202	19.8551	0.0370908	7.523
TCGA-DK-A1AF	3.7			T4	17	0	0						19.1238	21.9453	24572.8	59.2523	153.564		129.791
TCGA-DK-A1AG	3.2	65	Male	T3	15	0	15	0	8	6	8	6	2.2069	0.3678	30802.4	2.9425	36.3108	1.66533	16.5517
TCGA-DK-A2HX	23.8333	80	Female	T4	47	1	0		7	6	7	5	4.6543	2.6596	64826.5	9.9734	56.4229	1.86553	22.2739
TCGA-DK-A2I1	13.5667	73	Female	T2	18	0	18	0	8	7	8	7	110.686	93.5883	43780.7	6.7492	220.828	26.385	92.6884
TCGA-DK-A2I2	26.8333	63	Female	T4	7	1	0		7	6	7	6	2.2748	0.455	21863.5	55.505	80.8872	1.05169	73.7034
TCGA-DK-A2I4	8.26667	79	Male	T3	144	0	144	0	8	9	8	9	63.4575	49.1485	8120.69	829.302	303.566	24.8332	237.032
TCGA-DK-A2I6	6.53333	81	Male	T4	88	0	0		7	7	6	6	0.2935	7.6297	17943.6	255.596	10.1681	0.210845	5.2821
TCGA-DK-A3IK	5.8	87	Male	T4	4	1	0		9	7	8	7	18.4332	154.753	39280.2	7.7162	107.208	5.84503	84.021
TCGA-DK-A3IL	2.53333	79	Female	T4	13	1	0		7	5	6	5	2.4789	77.3426	41386.7	6.4452	47.0055	0.714912	25.7809
TCGA-DK-A3IM	11.8	76	Male	T3	8	1	6	1	8	6	7	5	0	1.027	24544.3	10.2705	8.9798	0.0723003	28.0726
TCGA-DK-A3IN	5.63333	72	Male	T3	8	1	8	0	6	6	6	6	29.1589	8.2243	9364.11	126.729	99.3009	9.46146	113.645
TCGA-DK-A3IQ	10.3333	74	Male	T3	17	1	8	1	7	6	7	5	1.5385	0	37501.5	6.6667	13.3077	0.476415	4.6154
TCGA-DK-A3IS	13.3	68	Male	T2	50	0	50	0	10	9	10	9	0	0.3397	56723.9	6.4544	24.9002	0.0802328	7.4735
TCGA-DK-A3IT	11.8667	62	Male	T3	21	0	21	0	8	6	7	6	49.2902	58.7539	36706.2	2.7603	123.427	14.7105	132.886
TCGA-DK-A3IU	2.53333	58	Male	T2	23	1	15	1	8	9	8	9	56.5602	731.435	2178.15	557.137	991.439	11.2535	315.891
TCGA-DK-A3IV	36.1333	60	Male	T2	9	1	0		9	9	9	8	17.1907	130.533	4670.33	74.2988	239.845	2.93202	210.076
TCGA-DK-A3WW	1.1	57	Male	T3	21	0	21	0	8	9	8	9	3.7951	2.8463	22343	1954.93	217.12	3.53289	74.9526
TCGA-DK-A3WX		67	Female	T3	10	1	0		7	7	7	7	13.8923	4.4946	21901.2	76.4077	89.2826	5.57208	104.192
TCGA-DK-A3WY	26.1			T3	165	0	165	0					504.497	5112.21	2092.51	64.6681	3314.32		1051.39
TCGA-DK-A3X1	4.06667	78	Female	T3	66	0	66	0	9	7	9	7	5.0512	1.1225	35395.5	9.5412	36.1442	1.0537	20.2049
TCGA-DK-A3X2	3.46667	85	Male	T4	18	1	0		7	5	6	4	0	0.7486	45965	17.2172	9.0989	0.557746	1.8714
TCGA-DK-A6AV	118.633	82	Female	T2	65	0	65	0	8	6	8	6	5.7034	42.4588	57910.6	3.8023	99.1001	3.43317	48.7959
TCGA-DK-A6AW	0.8	70	Male	T2	54	0	54	0	8	6	7	6	0	25.0597	23332.3	30.4296	41.2828	0.668034	19.6897
TCGA-DK-A6B0	4.2	61	Male	T2	77	0	77	0	8	7	8	6	0	0	42596.1	3.8596	7.9749	0.114906	4.3421
TCGA-DK-A6B1	5.73333	67	Male	T2	68	0	68	0	10	9	10	8	0.3303	0.3303	6337.95	9.5779	18.0065	0.105367	12.2201
TCGA-DK-A6B2	3.9	70	Male	T4	15	0	0		9	8	9	8	51.5075	12.5628	41139.9	26.3819	203.966	10.594	103.434
TCGA-DK-A6B5	26.6667	45	Male	T4	51	0	0		8	7	8	6	2.0286	14.5381	28289.7	19.2714	45.4704	0.766574	17.2428
TCGA-DK-A6B6	12.7667	57	Male	T2	37	0	37	0	10	9	10	9	45.1252	13.6563	56205.2	31.4689	159.987	10.5124	141.907
TCGA-DK-AA6L	2.03333	48	Male	T4	38	1	0		8	7	8	7	0.5211	0	46996.4	17.1965	41.4539	0.915312	10.4221
TCGA-DK-AA6M	5.73333	64	Female	T2	52	0	0		8	8	8	7	6.7447	1.3489	13331	48.562	153.024	3.71353	72.843
TCGA-DK-AA6P	3.8	72	Female	T2	15	0	0		8	6	7	5	0.5635	14.6498	26083.9	1.1269	15.0724	0.460938	10.7056
TCGA-DK-AA6Q	11.1	61	Female	T4	13	1	0		9	9	9	8	2.2009	1.6507	26425.7	44.5692	158.496	0.584483	37.4161
TCGA-DK-AA6R	17.6333	68	Male	T4	168	0	0		6	6	6	6	0.4769	0.4769	32013.4	321.45	30.1085	0.580297	38.6312
TCGA-DK-AA6S	2.83333	60	Male	T3	168	0	17	1	8	7	8	7	4.9757	4.3538	14850.7	29.2324	180.301	1.24744	52.867
TCGA-DK-AA6T	13.9667	63	Male	T2	19	0	19	0	10	9	9	8	857.639	4756.94	1175.35	30.6713	1004.95	44.2068	1702.55
TCGA-DK-AA6U	7.76667	64	Male	T2	19	0	19	0	9	7	8	6	1.7516	0	14059.5	18.5667	21.6705	1.06479	14.7132
TCGA-DK-AA6W	3.66667	78	Male	T2	13	1	0		7	5	6	4	2.4772	20.3133	7684.39	8.9181	67.4899	1.5372	45.0857
TCGA-DK-AA6X	20	63	Male	T2	15	0	0		9	8	9	7	7.0644	25.1177	17445.8	11.7739	113.391	1.52935	100.471
TCGA-DK-AA71	7.33333	71	Male	T2	13	0	0		8	6	8	6	0.6211	0	109565	7.4534	21.118	1.28058	6.2112
TCGA-DK-AA74	14	75	Male	T3	56	0	56	0	8	8	8	8	9.9728	21.7588	9640.07	41.7044	459.746	7.42882	68.903
TCGA-DK-AA75	7.63333	82	Male	T3	11	1	0		7	5	7	5	0	5.4795	15582.6	10.0457	11.6621	0.371605	3.653
TCGA-DK-AA76	10.7333	64	Female	T2	12	0	12	0	8	6	7	5	0	0.5267	34787.3	4.2135	9.0537	0.0334332	2.6334
TCGA-DK-AA77	6.83333	61	Male	T2	20	0	0		10	9	10	9	0.9583	0.9583	60310	20.1246	63.6943	0.450671	22.0412
TCGA-E5-A2PC	14.0333	61	Female	T4	44	0	0		10	9	10	8	1.2563	0	77333.9	14.7613	34.2714	0.307266	8.794
TCGA-E5-A4TZ	18.5	64	Male	T4	15	1	0		7	5	6	4	4.1182	6.6524	37918.7	17.7398	19.0797	0.742785	20.9076
TCGA-E5-A4U1	3.6	72	Male	T2	39	0	23	1	7	5	7	5	5.1731	0	16294	2.2991	5.4719	0.240681	0.5748
TCGA-E7-A3X6	5.06667	70	Male	T2	30	1	12	1	9	9	9	8	10.5708	0	70417.8	38.9006	86.1818	2.56736	55.814
TCGA-E7-A3Y1	10.1667	57	Male	T2	5	0	5	0	9	7	8	6	4.0888	4.6729	49016.4	5.8411	45.3738	0.360733	12.8505
TCGA-E7-A4IJ	1.3	56	Male	T2	22	1	20	1	10	8	9	8	1.6447	2.193	21589.4	7.1272	62.5877	1.7007	31.25
TCGA-E7-A4XJ	2.23333	66	Male	T2	2	1	2	0	7	5	6	4	0.7322	1.4644	20059.3	0	4.2101	0.288998	9.5186
TCGA-E7-A519	14.1333	72	Male	T2	16	0	16	0	9	7	9	7	16.0966	45.2716	49867.2	3.0181	339.587	12.2168	74.4467
TCGA-E7-A541	5.7	66	Male	T2	25	1	25	0	10	9	9	9	7.3819	12.3031	29048.2	14.2717	182.264	6.0412	47.7362
TCGA-E7-A5KE	5.76667	78	Female	T2	0	0	0		6	4	5	3	0.4219	1.6878	27619.4	5.9072	4.9114	0.113074	3.3755
TCGA-E7-A5KF	7.16667	67	Male	T2	0	0	0		9	7	8	6	0.3922	0	56516.9	9.8039	8.7216	0.270005	1.5686
TCGA-E7-A677	1.53333	81	Male	T2	27	0	27	0	9	8	9	8	0.2731	0.5462	39678.8	70.185	31.698	0.476659	26.217
TCGA-E7-A678	13.5333	55	Male	T3	26	0	26	0	10	8	9	7	55.4468	1.9569	65446.2	4.5662	130.359	10.622	101.761
TCGA-E7-A6MD	4.1	66	Male	T4	4	0	0		8	7	8	7	3.5176	221.106	52273.9	21.1055	250.96	3.20466	68.3417
TCGA-E7-A6ME	1.36667	75	Male	T2	24	0	24	0	10	10	10	9	15.3923	10.9235	9689.67	14.3992	79.1956	4.53458	53.6246
TCGA-E7-A6MF	8.26667	37	Male	T2	25	0	25	0	9	7	8	7	0.4267	0	29277.7	42.2441	10.1172	0.0955542	22.6155
TCGA-E7-A7DU	16.5	73	Male	T3	0	0	0	0	8	6	7	5	0	0	91101.5	6.1783	13.1333	0.209109	7.0609
TCGA-E7-A7DV	2.56667	44	Male	T4	1	0	0		7	7	7	6	0.7838	2.7432	630.156	64.6615	58.5089	0.372267	4.7027
TCGA-E7-A7PW	28.8667	63	Male	T3	13	0	5	1	8	7	8	6	2.271	3.785	31068.9	9.084	27.3202	0.273217	9.084
TCGA-E7-A7XN	12.9	66	Male	T3	14	0	0		8	9	8	9	0.493	1.4789	34618.7	568.4	174.538	1.08304	99.088
TCGA-E7-A85H	0.833333	64	Male	T3	13	0	13	0	8	7	8	7	10.6257	61.3932	48942.9	56.6706	97.9929	3.74979	44.4707
TCGA-E7-A8O7	6.43333	52	Male	T2	15	0	15	0	9	8	8	7	35.5947	10.074	30382.1	40.6317	66.9751	7.76392	164.877
TCGA-E7-A97P	2.1	73	Male	T2	14	1	14	0	8	8	8	8	1.443	1.443	25634	228.475	113.814	2.51638	73.1121
TCGA-E7-A97Q	5.46667	60	Female	T4	8	1	0		9	8	9	7	8.9643	31.6388	13888.9	22.1472	73.1384	2.78047	45.8763
TCGA-FD-A3B3	2.4	74	Female	T3	32	1	32	0	8	8	8	8	128.205	87.7828	13784.9	273.303	357.104	37.8642	250.075
TCGA-FD-A3B4	4.7	55	Female	T3	17	1	11	1	9	9	9	8	34.6748	252.537	19296.9	103.697	232.079	8.88615	91.2668
TCGA-FD-A3B5	8.56667	86	Male	T4	9	1	0		8	6	7	6	0	12.1681	128094	45.7227	9.8009	0.0662808	13.6431
TCGA-FD-A3B6	2.23333	75	Male	T2	33	1	33	0	7	8	7	8	4.5394	3.0263	9799.89	910.914	137.046	4.37369	76.4138
TCGA-FD-A3B7		66	Male	T3	4	1	0		7	8	7	7	55.6433	46.1721	9625.89	229.282	655.624	36.0162	376.085
TCGA-FD-A3B8	9.3			T2	12	0	12	0					17.335	175.277	11587.9	198.39	389.765		260.411
TCGA-FD-A3N5	3.7	69	Male	T2	22	1	0		9	8	8	8	0	0	35554.7	191.25	24.9023	0.333796	21.7608
TCGA-FD-A3N6	5.6	43	Female	T2	28	0	28	0	9	8	9	8	2.4399	0.6971	27024.1	78.7731	46.1485	0.672874	23.3531
TCGA-FD-A3NA	7.33333	60	Male	T2	61	0	61	0	#N/A	#N/A	#N/A	#N/A	3.3179	0	23485.1	25.2157	55.4844	1.66238	28.8653
TCGA-FD-A3SJ	6.86667	59	Male	T4	24	1	0		8	6	8	6	8.3952	40.7766	12914.8	3.2981	37.9162	1.06058	23.9862
TCGA-FD-A3SL	6.13333	60	Male	T4	23	1	0		8	7	8	6	1.4221	10.9031	26680.7	24.1763	85.7691	2.36681	20.384
TCGA-FD-A3SM	11.3	70	Male	T4	18	1	0		8	6	7	6	5.1379	1.2845	77626.7	8.9913	28.3826	2.40515	11.9884
TCGA-FD-A3SN	10.7667	79	Male	T3	29	0	0		8	7	7	6	7.108	3.554	30379.8	84.8512	29.2092	2.28156	16.8814
TCGA-FD-A3SO	3.56667	68	Male	T4	5	1	0		8	7	7	7	12.8205	2.6525	19551.3	106.101	55.6189	3.98071	51.7241
TCGA-FD-A3SP	2.26667	60	Male	T3	26	0	26	0	7	7	7	7	12.7625	6.5871	7443.39	142.857	256.142	5.08787	100.041
TCGA-FD-A3SQ	4.43333	62	Male	T4	47	1	0		8	7	8	7	47.2319	45.5451	27501.2	21.9291	189.817	15.2886	105.428
TCGA-FD-A3SR	14.7333	68	Male	T4	20	1	0		9	8	9	8	4.4132	18.9766	9985.67	31.3335	145.423	1.57822	47.2209
TCGA-FD-A3SS	5.53333	66	Male	T4	13	1	0		8	6	7	6	0.3436	0.6873	15716.8	60.1375	10.6289	0.674169	6.8729
TCGA-FD-A43N	12.4667	76	Male	T4	7	0	0		8	7	8	6	14.7528	5.5821	51303.8	25.1196	70.1794	5.04325	64.1946
TCGA-FD-A43P		74	Male	T2	27	0	27	0	9	8	9	9	71.0835	83.1608	26071.4	91.7874	468.216	12.3935	263.975
TCGA-FD-A43S	2.06667			T3	15	0	15	0					90.4446	1205.42	18932	7.1538	1487.45		308.636
TCGA-FD-A43U	9.63333	70	Male	T4	21	0	0		7	6	7	6	156.424	41.9398	77250.8	11.9018	536.891	122.412	306.047
TCGA-FD-A43X	1.9	84	Male	T2	3	0	3	0	8	6	8	6	0	0	56964.3	4.3154	4.9745	0.368536	0.3923
TCGA-FD-A43Y	2.9	65	Male	T3	15	1	15	0	9	8	8	7	0.6357	2.5429	54668.2	57.8512	67.8067	0.547591	20.979
TCGA-FD-A5BR	0.766667	57	Male	T2	27	0	27	0	8	7	8	7	81.1532	192.739	21418.6	13.8815	381.404	30.2113	217.832
TCGA-FD-A5BS	3.66667	68	Male	T3	54	0	54	0	8	9	8	9	697.138	635.272	11228.1	233.61	2747.34	408.748	1578.02
TCGA-FD-A5BT	2.33333	84	Male	T3	10	1	0		8	8	8	8	16.8421	109.474	5312.28	104.561	533.572	11.3841	108.07
TCGA-FD-A5BU	3.7	76	Female	T2	19	0	19	0	7	7	7	7	37.2936	95.3649	25653.2	145.445	125.408	12.4855	93.7666
TCGA-FD-A5BV	10.7667	47	Female	T3	5	1	0		8	7	8	6	0	0	15145.3	7.7959	24.2807	0.0139204	12.7569
TCGA-FD-A5BX	1.5	82	Male	T4	5	1	0		9	8	8	7	1.3158	0.6579	4844.74	15.1316	39.7039	0.917197	18.4211
TCGA-FD-A5BY	3.63333	63	Female	T3	8	0	8	0	8	7	8	7	2.081	2.4972	30938.7	40.7871	10.3299	0.364229	16.6478
TCGA-FD-A5BZ	3.73333	77	Female	T4	27	1	0		8	6	7	6	21.0773	14.0515	62320.8	11.7096	82.904	6.44844	30.445
TCGA-FD-A5C0	4.4	61	Male	T4	18	1	0		7	6	7	5	2.0169	9.6813	33254.9	7.261	24.7882	1.4636	33.4812
TCGA-FD-A5C1	2.8	61	Female	T3	59	0	59	0	8	8	8	8	25.8833	16.5653	17753.9	115.439	262.912	12.8441	94.7328
TCGA-FD-A62N	5.5	69	Male	T3	2	0	2	0	7	8	7	8	124.068	259.851	9275.29	265.176	983.355	52.9296	500
TCGA-FD-A62O	12.0333	74	Male	T4	7	1	0		7	6	7	5	6.3067	0.5256	25245	5.7811	32.3479	1.75319	18.92
TCGA-FD-A62P	2.36667	76	Male	T2	6	1	0		7	6	7	6	1.0922	31.6724	34562.7	14.744	110.629	1.11188	31.6724
TCGA-FD-A62S	8.4	60	Female	T3	13	1	0		7	6	7	6	47.6409	32.1678	18472.1	28.5031	136.636	16.1296	201.965
TCGA-FD-A6TA	6.13333	58	Male	T4	63	0	0		8	7	8	7	95.9716	120.261	74552.7	29.0284	300.03	39.1007	300.356
TCGA-FD-A6TB	28.9	82	Male	T3	19	0	19	0	8	7	8	7	44.0049	573.841	28160.9	23.5582	389.319	17.8644	315.591
TCGA-FD-A6TC	4.03333	79	Female	T4	6	0	6	0	8	6	7	5	4.8512	12.7894	48077.2	17.1996	36.5865	2.7832	22.4917
TCGA-FD-A6TD	8.46667	77	Male	T3	12	1	12	0	8	8	8	8	28.3257	42.4886	19686.4	134.547	173.657	17.6136	128.983
TCGA-FD-A6TE	4.3	54	Male	T4	12	0	0		10	9	10	9	10.0946	1.5773	26454.9	63.4069	50.6372	2.53488	11.3565
TCGA-FD-A6TF	12.0667	80	Female	T4	2	1	0		7	6	6	6	1.6601	56.0282	13194.4	173.48	70.579	2.97202	26.9766
TCGA-FD-A6TG	4.9	73	Male	T4	3	1	0		8	6	7	6	31.1363	54.9939	60538.2	15.366	212.018	9.94888	65.5075
TCGA-FD-A6TH	3.86667	63	Male	T4	4	1	0		7	7	7	6	2.2724	11.0372	8058.11	381.432	37.4095	1.1654	17.8542
TCGA-FD-A6TI	3.76667	73	Male	T4	9	1	0		9	7	8	7	0.3566	0.3566	50608.8	10.3424	33.3951	0.292287	39.2297
TCGA-FD-A6TK	9.93333	60	Male	T3	11	0	11	0	8	8	8	8	21.4615	17.5985	15850.6	280.717	205.099	6.89746	95.7184
TCGA-FJ-A3Z7	2.23333	76	Male	T4	31	0	0		8	7	8	7	0	1.2255	3119.49	191.177	51.1703	1.07123	41.0539
TCGA-FJ-A3Z9	12.5	72	Male		0		0		8	6	7	5	0	0	59031.7	9.9502	6.592	0.263331	4.3532
TCGA-FJ-A3ZE	7.56667	65	Male	T4	10	1	0		7	5	6	4	0	0.3965	33195.9	1.586	6.6574	0.0311813	2.7756
TCGA-FJ-A3ZF	1.5	73	Male	T3	17	0	17	0	8	6	7	5	0.9063	0.9063	8695.17	12.0846	13.2387	0.182916	8.7613
TCGA-FJ-A871	3.9	49	Male	T3	9	1	0		9	7	8	7	0	0	32915.7	37.1651	10.7779	0.4007	6.4823
TCGA-FT-A3EE	4.86667	80	Female	T3	3	1	0		7	6	7	6	5.2645	9.2755	23092.3	148.408	32.9807	2.29107	33.5924
TCGA-FT-A61P	5.53333	76	Male	T4	11	0	0		9	9	8	9	1.9724	2.9586	5941.32	314.103	53.3432	1.95825	46.8442
TCGA-G2-A2EC	7.9	58	Female	T2	23	1	0		9	7	9	7	70.0604	15.1593	12001.2	9.833	257.568	9.27922	260.985
TCGA-G2-A2EF	18	50	Male	T2	62	0	0		6	7	7	7	9.9379	10.1994	6260.09	656.685	64.6407	4.03615	125.008
TCGA-G2-A2EJ	2.16667	56	Female	T2	48	0	30	1	8	8	8	8	0	0	34034.6	250	28.8712	0.255282	19.7368
TCGA-G2-A2EK	7	57	Male	T2	16	0	0		9	7	8	6	13.1135	82.0532	35305.4	5.6201	148.614	2.24532	65.5676
TCGA-G2-A2EL	27.3333	77	Male	T2	27	1	0		9	7	8	6	0.6112	15.8924	461.491	12.8362	7.5733	0.0718252	3.3619
TCGA-G2-A2EO	13.7333	69	Male	T3	60	1	60	0	8	7	8	7	40.6204	11.2563	20915.6	21.0443	263.44	26.0563	88.0925
TCGA-G2-A2ES	2.86667	85	Male	T2	33	1	0		7	7	7	7	0	0.7485	35019.8	121.634	38.1744	0.362546	57.6359
TCGA-G2-A3IB	11.2333	66	Male	T2	7	1	0		8	7	8	6	0	0	46370.7	16.2632	7.8366	0.0141819	4.1604
TCGA-G2-A3IE	22.3	51	Male	T2	20	1	0		8	6	8	6	17.1882	4.4072	33919.3	11.4588	88.0476	3.50711	50.6831
TCGA-G2-A3VY	22.1	66	Male	T2	17	0	0		9	6	8	6	0.6386	0	34802.4	9.5785	10.2139	0.231727	5.1086
TCGA-G2-AA3B	7.36667	75	Female	T2	66	0	66	0	10	9	10	9	22.4729	4.4209	18337.2	9.5786	78.0952	6.47265	89.5232
TCGA-G2-AA3C	8.03333	66	Male	T4	7	1	0		7	6	6	5	0	1.2541	1629.1	15.0494	51.9454	0.206644	8.1517
TCGA-G2-AA3D	4.4	60	Male	T4	71	0	0		9	7	9	7	2.0144	32.7332	78833.7	7.0502	52.9875	0.946302	33.7404
TCGA-G2-AA3F	6.76667	77	Male	T4	29	0	0		8	6	7	6	0.3975	1.1924	42626.2	5.5645	19.102	0.763735	12.3213
TCGA-GC-A3BM	5.73333	70	Male	T2	21	1	0		9	8	9	7	0	2.8616	63670.5	25.3454	27.6592	0.172628	15.1255
TCGA-GC-A3I6	3.86667	45	Male	T3	21	1	0		9	8	9	8	1.1777	0.3926	18765.6	149.562	47.911	0.926218	20.8053
TCGA-GC-A3OO	5.13333	79	Male	T2	16	0	16	0	8	6	7	6	0.4904	6.8661	17061.8	16.6748	34.3256	2.03155	21.5792
TCGA-GC-A3RB	10.4	54	Male	T3	19	0	19	0	9	7	8	6	3.6524	2.7393	20138.7	9.4353	18.9042	1.55955	15.5227
TCGA-GC-A3RC	2.5	59	Male	T2	16	0	16	0	8	8	8	8	9.3721	1.8744	20833.2	119.025	176.729	2.09324	85.2858
TCGA-GC-A3RD	9.16667	83	Female	T3	14	0	14	0	7	5	7	5	0.4864	0.9728	65926.6	2.4319	9.5623	0.0994703	9.2412
TCGA-GC-A3WC	7.3	80	Female	T3	18	0	18	0	9	10	9	10	49.3573	235.476	20161.4	482.776	290.9	15.261	195.887
TCGA-GC-A3YS	20.7	61	Male	T4	25	0	0		8	7	8	7	3.7453	2.809	16312.7	51.03	71.8446	1.36493	30.4307
TCGA-GC-A4ZW	7.06667	71	Male	T3	0	0	0		9	8	9	8	3.1212	1.3376	6367.63	199.755	27.444	1.41598	12.9306
TCGA-GC-A6I1	11.7333	90	Female	T2	9	1	9	0	8	8	8	8	326.863	220.357	34547.2	72.9276	613.143	124.446	740.294
TCGA-GC-A6I3	13.3333	90	Female	T4	14	0	0		10	9	10	9	148.236	134.086	48557.4	18.8664	503.571	79.1386	153.626
TCGA-GD-A2C5	22.1333	53	Female	T4	27	0	0		9	7	8	7	3.5989	1.1996	32497.9	19.1942	25.1804	1.10908	14.3957
TCGA-GD-A3OP	7.13333	84	Female	T4	2	0	0		9	7	8	7	3.052	9.1561	22801.5	20.1434	89.1256	2.09699	33.8776
TCGA-GD-A3OQ	2.83333	48	Male	T4	3	0	0		8	7	7	6	0	0	27973.8	48.7401	8.2377	0.521306	14.7424
TCGA-GD-A3OS	7.73333	54	Female	T2	21	0	0		9	8	9	7	1.7409	38.5899	2234.44	6.9636	53.55	0.755354	54.8382
TCGA-GD-A6C6		64	Male	T3	2	0	2	0	8	7	8	6	0	29.394	48441.3	0	32.1283	0.49925	3.4179
TCGA-GD-A76B	7.26667			T2	7	1	7	0					82.4606	63.94	29430.1	22.0483	373.476		192.702
TCGA-GU-A42P	5.56667	72	Male	T4	11	1	0		7	5	7	5	0.6333	6.0165	4029.45	6.0165	8.4737	0.0846493	3.1666
TCGA-GU-A42Q	4.33333	67	Male	T3	11	1	11	0	8	6	7	5	0	0.8244	40243.2	3.7098	4.3652	0.19004	7.8318
TCGA-GU-A42R	3.56667	68	Male	T4	19	1	0		7	5	7	5	0.4314	0	69751.7	12.9428	11.9462	0.155274	8.6285
TCGA-GU-A762	1.93333	87	Male	T4	7	1	0		9	10	9	10	60.2784	22.0064	17952.9	103.813	498.79	19.5023	149.261
TCGA-GU-A763	3.86667	72	Male	T3	33	0	0		10	9	10	8	0	0	87796.5	3.6518	10.5619	0.223856	0.8115
TCGA-GU-A764	5.6	66	Male	T2	20	0	20	0	7	8	6	7	103.445	70.3938	43727	368.28	271.046	40.9107	200.451
TCGA-GU-A766	12.2	62	Male	T2	16	0	0		8	9	8	9	22.3207	20.5701	15193.4	484.491	320.268	8.41598	300.674
TCGA-GU-A767	9.76667	81	Male	T4	4	1	0		9	7	8	6	0.5233	15.1753	60454.2	6.2794	14.7357	0.240749	12.5589
TCGA-GU-AATO	9.96667	75	Male	T4	10	1	0		8	7	8	7	76.6034	54.9232	69524.8	8.6721	289.163	39.3118	69.3767
TCGA-GU-AATP	4.93333	74	Male	T4	33	0	0		9	8	9	8	7.3206	29.2826	12560.8	30.0146	27.7233	1.5008	16.8375
TCGA-GU-AATQ	3.7	68	Male	T3	7	1	0		8	6	8	6	0	0	40770	1.7969	32.7224	0.313257	8.9847
TCGA-GV-A3JV	2.4	66	Male	T4	14	1	0		9	8	9	8	13.4607	31.6508	16263	61.4825	167.447	7.24497	87.6762
TCGA-GV-A3JW	9.26667	74	Male	T2	21	0	0		7	5	7	4	0.6849	84.9302	24765	2.3972	11.9074	0.347895	4.452
TCGA-GV-A3JX	14.1	59	Male	T3	19	0	19	0	9	8	9	8	3.1986	3.4894	11258.5	50.5961	62.3786	1.05047	27.3335
TCGA-GV-A3JZ	4.23333	55	Male	T4	20	0	0		7	6	7	6	15.3281	3.1282	2915.46	241.808	49.7943	2.94946	20.9588
TCGA-GV-A3QF		79	Male	T4	20	1	0		7	5	6	4	0	0.4767	86002.6	3.8136	0.9534	0.192105	6.1971
TCGA-GV-A3QG	5.23333				0		0						92.8408	823.145	1004.9	89.8987	740.209		436.417
TCGA-GV-A3QH	14	67	Male	T2	8	1	0		9	8	9	7	0.3125	4.9992	10986.7	12.8105	10.214	0.169912	3.7494
TCGA-GV-A3QI	4.13333	47	Male	T3	37	0	25	1	10	8	9	7	0	0	14971.6	40.6482	4.2986	0.0521713	2.1254
TCGA-GV-A3QK	4.73333	56	Female		0		0		10	9	10	9	16.8856	8.2552	85078.8	27.3921	113.929	3.07825	174.484
TCGA-GV-A40E	4.93333	75	Male	T2	8	1	0		7	7	7	7	1.6043	0.8022	9882.54	229.817	30.8067	0.336766	17.2463
TCGA-GV-A40G	9.73333	77	Male	T2	19	0	19	0	8	6	7	5	0.3269	0.3269	27981	5.2305	3.7104	0.441345	2.2883
TCGA-GV-A6ZA	11.3333	54	Male	T2	23	0	23	0	10	9	10	9	4.8685	2.9211	45818.4	8.2765	84.4596	3.17344	35.5404
TCGA-H4-A2HO	14.2333	53	Male	T3	1	0	1	0	9	7	8	6	11.2729	0.6263	5860.03	2.5051	109.529	1.35899	58.2433
TCGA-H4-A2HQ	4.66667	64	Female	T4	19	0	0		8	6	8	6	6.3839	1.368	21898.3	15.9599	34.788	2.43818	20.9758
TCGA-HQ-A2OE	3.23333	69	Male		0		0		7	5	6	5	4.62	8.316	34558.6	60.2911	28.2074	2.39861	38.577
TCGA-HQ-A2OF	2.63333	52	Female	T3	64	0	30	1	8	6	7	5	0	0.4085	6569.44	3.6765	7.0752	0.323656	1.634
TCGA-HQ-A5ND	11.2667	78	Male	T4	9	1	0		9	8	9	7	0.4494	1.3483	31871.5	5.8427	16.0674	0.0569279	5.8427
TCGA-HQ-A5NE	8.86667	57	Male	T3	12	1	7	1	8	8	8	7	0.8613	0.4307	35140	96.8992	30.5254	1.18382	58.1395
TCGA-K4-A3WS	6	66	Male	T3	25	0	25	0	8	7	8	7	12.9683	54.2747	17659.5	26.4169	163.549	4.74367	57.1566
TCGA-K4-A3WU	3.83333	87	Male		0		0		8	7	8	7	32.3217	376.198	24467.8	34.3209	318.102	6.70339	183.934
TCGA-K4-A3WV		77	Female	T2	21	0	0		7	6	7	5	0	2.1216	16845.7	72.9819	8.7493	0.0381689	0.4243
TCGA-K4-A4AB	4.56667				0		0						1.4364	0.9576	27376.6	18.6737	27.9914		19.1525
TCGA-K4-A4AC	55.8333	83	Male	T2	9	1	0		8	7	7	6	3.2908	0.5485	19422.6	21.3905	57.7434	0.782824	27.4237
TCGA-K4-A54R	11.3333	59	Male	T2	28	0	28	0	7	7	7	7	0.5894	1.1787	47345.8	218.653	121.285	0.947502	42.4341
TCGA-K4-A5RH	8.2	69	Male	T3	9	0	0		9	10	9	10	13.749	4.8242	3111.14	396.792	636.9	5.73896	223.844
TCGA-K4-A5RI	10.7	67	Female	T3	11	1	0		7	5	6	4	0	0.8537	23581.7	9.8181	10.8041	0.105656	11.5256
TCGA-K4-A5RJ	23.9	75	Male	T2	17	0	17	0	8	9	8	9	1.6997	2.2663	409.632	84.9858	523.898	1.42929	159.773
TCGA-K4-A6FZ	10.0667	75	Female	T3	1	0	1	0	8	8	8	7	2.7539	5.1636	26462.6	260.248	49.0167	1.83169	70.2255
TCGA-K4-A6MB	15.5333	64	Male	T4	15	0	0		8	6	7	5	0.36	1.4399	71437.7	7.1994	25.0504	0.162192	16.5587
TCGA-K4-A83P	7.73333	77	Male	T4	16	0	0		8	8	8	8	169.573	1086.48	31090.6	47.8947	1493.76	71.5698	519.506
TCGA-K4-AAQO	84.6	56	Male	T3	11	0	0		9	7	8	7	8.9049	111.311	30627.4	8.9049	170.373	5.21433	55.6557
TCGA-KQ-A41N	7.06667	73	Male	T3	53	0	53	0	8	6	7	5	3.866	0	23751.9	5.1546	12.6804	0.47737	5.1546
TCGA-KQ-A41O	9.3	84	Male	T4	51	0	0		7	5	6	4	0	0.6294	32590.4	1.2589	5.9795	0.020943	0.6294
TCGA-KQ-A41P	7.73333	76	Male	T4	36	0	0		7	6	7	5	2.7956	17.8921	23123.3	3.3548	70.6178	1.90107	12.3008
TCGA-KQ-A41Q	22.7667	89	Male	T3	47	0	0		9	7	8	6	0.5201	1.0402	26243.1	8.8415	12.9554	0.270671	5.721
TCGA-KQ-A41R	7.93333	80	Female	T2	45	0	45	0	8	6	8	6	0	6.1783	51959.4	3.5305	32.9038	0.0285091	6.1783
TCGA-KQ-A41S	4.23333	87	Female	T3	1	0	1	0	9	7	8	6	0.9009	0.4505	14533.3	7.2072	19.8378	0.170065	33.3333
TCGA-LC-A66R	15.3667	78	Male	T4	15	0	0		8	9	8	9	79.8258	92.8882	15430.3	214.804	274.63	36.8578	226.415
TCGA-LT-A5Z6	2.36667	56	Male	T2	15	0	15	0	8	7	8	6	24.4156	10.3896	22258.7	30.6494	90.6545	5.95367	105.974
TCGA-LT-A8JT	47.6	69	Female	T2	21	0	21	0	10	8	9	7	11.0215	5.3067	51172.6	4.8985	91.8339	2.59399	27.7579
TCGA-MV-A51V	4.76667	75	Male	T3	13	0	13	0	9	7	8	6	1.23	6.7651	33653.1	5.5351	5.492	0.29521	7.9951
TCGA-PQ-A6FI	2.53333	70	Male	T2	12	0	0		9	8	9	8	0	2.4685	38777	27.8586	39.5204	0.663038	16.2215
TCGA-PQ-A6FN	6.66667	78	Female	T3	16	0	0		8	6	7	6	38.0526	167.32	57025.7	17.9071	191.992	12.8479	45.3274
TCGA-R3-A69X	20.0667	70	Male	T3	14	0	14	0	8	7	8	7	14.0858	78.0432	35148.8	15.6086	168.326	4.42445	100.504
TCGA-S5-A6DX	7.13333	83	Male	T4	1	1	0		7	6	7	7	127.626	347.082	102027	3.8911	760.14	63.3244	96.4981
TCGA-S5-AA26	1.53333	46	Male	T3	16	0	16	0	7	5	7	5	0	0.7199	19701.4	4.3195	13.8873	0.0791478	5.7594
TCGA-SY-A9G0	31	82	Male	T4	33	1	0		8	7	8	6	24.4386	173.712	11291.9	18.4941	140.535	6.8762	92.4703
TCGA-SY-A9G5	25.7667	66	Male	T3	39	0	39	0	8	8	8	8	6.2518	8.5251	20695.1	77.2947	146.752	4.46305	51.7192
TCGA-UY-A78K	6.26667	60	Male	T4	17	1	0		8	8	9	8	99.0954	467.928	23077.3	28.7829	744.914	27.447	345.806
TCGA-UY-A78L	4.9	62	Male	T4	37	0	0		7	6	7	6	2.0894	1.2537	13331.8	94.86	23.6858	0.790638	12.9545
TCGA-UY-A78M	8.9	81	Female	T4	23	1	0		7	6	7	5	4.2878	1.9057	57861.8	3.8113	29.9476	3.32185	20.9624
TCGA-UY-A78N	5.86667	80	Male	T4	88	1	0		7	5	7	5	0.7773	0	15141.5	6.2185	27.8081	0.12968	6.2185
TCGA-UY-A78O	8.53333	75	Female	T2	77	0	77	0	8	7	8	6	20.0803	30.4073	17267.4	18.9329	76.8273	8.64558	95.8118
TCGA-UY-A78P	10.4667	78	Female	T2	79	0	79	0	8	8	8	8	28.1874	20.3576	20278.7	56.3748	142.409	8.0163	105.442
TCGA-UY-A8OB	2.9	63	Male	T4	70	0	0		10	10	10	10	0.6201	1.8602	40625	144.474	30.2961	0.147114	9.9209
TCGA-UY-A8OC	2.93333	90	Male	T4	3	1	0		7	6	7	5	6.2536	1.137	28374.1	24.4457	39.6077	3.01176	23.8772
TCGA-UY-A8OD	5.33333	68	Female	T2	114	0	114	0	8	6	8	6	17.2733	61.0734	16884.6	7.4028	182.622	4.87012	82.665
TCGA-UY-A9PA	16.7333	48	Male	T3	3	0	35	0	10	10	10	10	0	0	34073.3	136.7	50.5234	0.21555	75.7389
TCGA-UY-A9PB	8.76667	49	Male	T3	29	0	29	0	8	8	8	8	99.1872	61.7165	12489.9	227.029	278.308	38.5031	214.906
TCGA-UY-A9PD	6.73333	80	Male	T3	18	0	18	0	10	8	10	8	31.555	15.7775	36681.2	4.5079	180.435	27.7901	91.6599
TCGA-UY-A9PE	13.9333	86	Male	T4	6	0	0		9	7	8	6	21.6802	25.2936	13268.3	6.3234	47.3893	7.53583	32.5203
TCGA-UY-A9PF	10.9	77	Male	T4	3	0	0		9	7	9	7	3.6364	45.4545	36347.3	25.4545	64.5545	0.909075	87.2727
TCGA-UY-A9PH	2.33333	73	Male	T2	52	0	52	0	9	9	9	9	41.4285	43.8654	36832.3	53.6133	233.34	23.49	198.207
TCGA-XF-A8HB	3.9	50	Female	T2	45	0	45	0	9	7	8	6	0.6869	0	17573.3	7.899	7.3221	0.192289	5.495
TCGA-XF-A8HC	14.3333	79	Male	T4	6	1	0		8	6	8	6	0.5923	0.5923	33598.1	14.2156	7.2559	0.0715485	5.9232
TCGA-XF-A8HD	12.7333	77	Male	T3	98	0	98	0	10	10	10	10	23.3406	4.7411	5876.37	220.642	96.7469	8.98131	80.2334
TCGA-XF-A8HE	4.86667	47	Male	T3	127	0	127	0	7	7	7	7	6.281	6.7641	39403.3	188.429	113.207	3.95123	84.0681
TCGA-XF-A8HF	9.1	80	Male	T3	98	1	98	0	9	7	8	7	6.8066	4.5377	40026.1	3.9705	46.2847	3.38552	20.4197
TCGA-XF-A8HG	2.8	69	Male	T3	15	1	13	1	8	6	7	5	0	1.8385	69708.6	12.8696	10.1731	0.092681	1.8385
TCGA-XF-A8HH	2.2	61	Female	T4	1	1	0		8	6	7	6	5.1487	2.2883	64873	12.0137	51.1613	1.21195	30.8924
TCGA-XF-A8HI	1.26667	57	Female	T4	18	1	0		9	7	8	7	11.6845	3.408	59755.1	12.1714	52.4635	3.75527	55.5015
TCGA-XF-A9SH	10.8	65	Female	T2	65	1	0		8	6	7	5	7.3597	2.7599	36834.4	3.6799	45.1518	1.83843	23.919
TCGA-XF-A9SI	8.7	73	Female	T2	80	0	80	0	8	9	9	9	110.298	608.59	886.286	160.078	889.2	28.6491	535.871
TCGA-XF-A9SJ	4.56667	83	Male	T4	3	1	0		8	8	8	8	19.6281	40.2893	21121.4	90.3926	197.113	11.6966	49.5868
TCGA-XF-A9SK		65	Male	T4	16	1	0		8	7	8	7	21.2998	4.3692	41601.9	9.2845	146.581	5.23752	87.3839
TCGA-XF-A9SL	7.3			T4	67	1	0						42.5306	469.963	18588.5	9.5694	534.902		233.918
TCGA-XF-A9SM	9.5	76	Male	T3	34	0	34	0	8	8	8	9	18.5185	12.1832	13979	226.608	470.214	7.54448	172.027
TCGA-XF-A9SP	17.4667	59	Male	T3	15	1	0		9	7	8	7	48.0821	26.773	16946.2	4.3711	195.049	18.164	73.2159
TCGA-XF-A9ST	1.86667	68	Male	T3	4	1	0		7	6	6	5	1.0737	8.5895	9159.58	80.5261	3.6559	0.83174	2.1474
TCGA-XF-A9SU	2.06667	74	Female	T4	6	1	0		7	6	7	6	58.3842	50.2376	28776	8.1466	235.377	36.113	119.484
TCGA-XF-A9SV	1.53333	82	Male	T4	12	1	0		7	5	7	5	6.6477	3.7987	44499.5	0.9497	26.0969	2.50876	10.4463
TCGA-XF-A9SW	3.33333	85	Male	T4	12	1	0		8	6	7	6	19.73	53.9979	6504.67	8.3074	115.608	6.66416	43.6137
TCGA-XF-A9SX	13.4667	63	Female	T4	23	1	0		8	8	8	8	11.658	33.5167	7088.05	112.937	438.828	6.69845	176.327
TCGA-XF-A9SY	6.76667	60	Female	T4	21	0	0		7	8	7	8	88.1477	66.1108	8334.13	954.139	232.031	31.533	270.399
TCGA-XF-A9SZ	22.7667	79	Male	T4	28	1	0		8	7	8	7	2.8425	83.0017	58911.3	7.9591	40.9096	1.51404	7.9591
TCGA-XF-A9T0	2.63333	68	Male	T3	26	0	26	0	7	6	7	6	60.5739	21.254	29949.5	10.0956	121.504	29.4103	108.927
TCGA-XF-A9T2	11.9667	54	Male	T3	19	1	0		8	6	7	6	0	0.9425	4770.97	4.7125	11.7248	0.112693	3.77
TCGA-XF-A9T3	1.13333	69	Female	T4	2	0	0		9	9	9	9	16.9671	42.4178	8309.65	133.616	120.064	7.6623	96.5005
TCGA-XF-A9T4	21.0667	48	Male	T4	16	1	0		8	9	8	8	2.2615	1.9788	36832.2	520.989	49.2693	1.32633	30.53
TCGA-XF-A9T5	9.66667	78	Female	T4	67	0	0		10	10	10	10	83.6261	73.1729	37533.6	62.7196	506.199	29.0611	215.453
TCGA-XF-A9T6	21.5667	88	Female	T3	2	0	0		8	7	8	7	0.9681	0.9681	10525.9	65.3452	34.1344	0.178921	6.2925
TCGA-XF-A9T8	0.733333	64	Male	T3	13	1	0		7	7	7	7	2.7845	1.3922	46375.7	282.623	193.404	2.25178	74.2524
TCGA-XF-AAME	30.0333	64	Female	T2	94	1	0		8	7	8	7	145.031	348.764	10371	39.2792	591.665	33.3932	454.948
TCGA-XF-AAMG	1.9	49	Male	T3	112	0	112	0	8	6	7	6	0.9792	1.4689	3314.76	12.7302	39.4001	0.544623	17.1369
TCGA-XF-AAMH	1.33333	80	Male	T4	11	1	0		6	5	6	5	0.523	1.046	12328.5	1.569	8.6036	0.466538	5.7531
TCGA-XF-AAMJ	15	70	Male	T3	55	1	55	0	8	6	8	6	34.0333	13.034	24239	9.4135	72.8023	13.2271	95.5829
TCGA-XF-AAML	5.63333	75	Male	T2	7	1	7	0	10	10	10	10	3.1407	1.8844	21811.6	38.3166	41.7462	1.20255	20.7286
TCGA-XF-AAMQ	3.06667	59	Female	T2	72	0	72	0	8	8	8	7	28.1416	26.1668	22573	36.5347	267.111	10.5227	124.169
TCGA-XF-AAMR	3.33333	48	Male	T3	93	0	93	0	9	7	8	6	2.2813	4.9773	19723.4	11.6138	28.5264	0.697058	24.2646
TCGA-XF-AAMT	0.8	75	Female	T4	3	1	0		8	7	8	7	26.0614	5.4645	23451.9	47.4989	64.4599	5.87703	44.5565
TCGA-XF-AAMW	10	79	Female	T4	8	1	0		8	7	8	7	6.2757	3.1379	38103.9	155.325	48.1192	2.67069	72.171
TCGA-XF-AAMX	3.6	87	Female	T3	6	1	6	0	7	6	7	5	22.2222	2.6455	53785.2	8.4656	31.3598	1.84777	15.873
TCGA-XF-AAMY	8.86667	78	Male	T3	100	0	21	1	7	5	6	5	5.3085	7.5835	31296.5	6.0668	25.458	2.19197	37.1594
TCGA-XF-AAMZ	13.0667	81	Female	T4	44	1	0		8	6	8	6	21.2044	117.048	36413.9	4.2409	120.967	5.31247	81.4249
TCGA-XF-AAN0	2.36667	68	Male	T4	57	1	0		8	6	7	6	18.8338	25.7153	56478.4	13.4009	168.917	6.13646	55.0525
TCGA-XF-AAN1	13.8	75	Female	T3	31	1	0		9	8	9	7	1.385	0.6925	39825.5	4.8476	20.0762	0.454067	7.6177
TCGA-XF-AAN2	4.33333	73	Male	T2	62	1	62	0	8	9	8	8	2.0822	0	17529.1	212.389	89.3424	0.48529	25.6811
TCGA-XF-AAN3	1.4	76	Male	T4	87	0	0		8	6	7	6	0.793	1.7843	21468.3	16.6534	65.0416	0.550484	28.1523
TCGA-XF-AAN4	9.8	77	Female	T3	27	1	27	0	6	6	6	6	6.279	57.2088	1882.31	207.208	136.234	2.07398	110.929
TCGA-XF-AAN5	4.36667	61	Female	T3	76	0	76	0	8	8	8	8	14.1911	4.7304	8287.61	185.43	62.5544	4.39196	78.5241
TCGA-XF-AAN7		60	Male	T4	18	1	0		8	6	7	6	1.6906	0	977.177	8.4531	34.9281	0.206381	14.3702
TCGA-XF-AAN8	45.7333			T3	3	1	0						5.698	100.665	906.933	15.1947	124.53		225.071
TCGA-YC-A89H	3.26667	78	Female	T2	19	0	19	0	7	5	6	5	12.4536	4.3109	59476.5	21.0753	52.4775	5.08617	58.9151
TCGA-YC-A8S6	3.73333	71	Male	T2	9	0	9	0	8	7	8	7	0	0.6681	26399.2	58.1259	79.1515	0.46627	236.512
TCGA-YC-A9TC	9.4	71	Male	T4	0	1	0		8	7	8	7	0.9231	0.9231	2096.9	474.029	38.2547	0.511012	8.3082
TCGA-YF-AA3L	4.63333	47	Female	T2	12	0	12	0	8	6	8	6	0.5187	0	62156.1	2.5934	33.8019	0.22127	6.2241
TCGA-YF-AA3M	5.9	57	Male	T2	13	0	12	1	8	6	7	6	0	0	21598.2	15.1516	6.8687	0.643381	5.772
TCGA-ZF-A9R0	2.9	82	Male	T3	22	1	0		10	9	10	8	0	12.3816	71290.6	48.0699	53.4814	0.641912	29.8616
TCGA-ZF-A9R1	4.5	81	Male	T4	25	0	0		8	6	8	6	1.8913	69.9764	45868.1	9.4563	74.487	0.885403	24.1135
TCGA-ZF-A9R2	2.66667	75	Male	T2	21	0	21	0	8	6	8	6	0	0	81501.7	7.2249	7.4932	0.112286	0.5161
TCGA-ZF-A9R3	7.7	53	Female	T2	31	1	30	1	9	8	9	8	20.6321	3.3762	66143.1	15.7554	88.2453	2.99961	78.402
TCGA-ZF-A9R4	3.2	83	Male	T2	30	0	30	0	10	10	10	9	2.9399	1.26	35980.7	26.0395	43.3767	1.3962	30.6594
TCGA-ZF-A9R5	21.1667	59	Male	T3	36	0	36	0	10	9	10	8	11.9816	5.0691	26310.1	7.8341	71.7696	2.33972	30.4147
TCGA-ZF-A9R7	6.1	76	Female	T2	22	0	22	0	10	10	10	10	56.3179	151.132	15180.9	91.9622	606.459	17.4208	335.769
TCGA-ZF-A9R9	28.2667	58	Male	T4	28	1	0		9	7	8	7	27.1691	9.6407	12744.1	14.0228	149.807	11.672	48.2033
TCGA-ZF-A9RC	5.26667	77	Male	T3	95	0	95	0	7	5	6	4	0	1.2085	22988.5	1.8127	14.8822	2.48635	10.2719
TCGA-ZF-A9RD	2.1	75	Female	T4	13	1	0		8	8	8	8	39.3208	213.584	21809.7	104.558	350.045	17.9705	168.901
TCGA-ZF-A9RE	7.7	78	Female	T2	3	1	0		8	6	7	5	2.1311	1.0655	33841.2	9.057	10.0479	0.960853	25.5727
TCGA-ZF-A9RF	10.4333	74	Male	T2	64	0	52	1	9	10	9	10	8.2358	3.9012	690.074	335.501	244.998	3.95897	84.0919
TCGA-ZF-A9RL	2.8	61	Male	T2	90	0	35	1	9	7	8	6	0	0	34319.5	3.5412	14.8577	0.0560624	0.5059
TCGA-ZF-A9RM	5.56667	70	Male	T2	48	0	48	0	9	7	8	6	0.3879	0	24541.1	18.6191	11.6912	0.0543167	2.3274
TCGA-ZF-A9RN	5.03333	67	Female	T3	20	1	0		8	8	8	8	0	0	1045.13	228.997	160.883	0.641134	213.154
TCGA-ZF-AA4N	2.1	74	Male	T2	2	1	0		8	7	7	7	0	1.1744	23418.7	57.5455	98.8139	0.226309	48.1503
TCGA-ZF-AA4R	2.96667	67	Male	T4	34	1	0		8	7	8	6	1.1635	0	36197.2	16.8703	57.6614	0.851066	12.7981
TCGA-ZF-AA4T	1.8	65	Male	T4	19	1	0		10	8	9	8	1.4577	4.3732	29491.7	23.8095	10.1992	1.48788	5.8309
TCGA-ZF-AA4U	19.4667	70	Male	T3	8	1	0		10	8	10	8	0	0	60039.6	2.113	10.8188	0.104131	1.5848
TCGA-ZF-AA4V	16.7667	66	Male	T3	60	0	60	0	7	7	7	7	2.9218	1.2522	8090.6	175.311	97.9863	1.32659	25.8792
TCGA-ZF-AA4W	19.5	56	Male	T3	61	0	55	1	9	8	8	7	0.6183	9.892	28662.8	17.9293	15.92	0.415503	17.311
TCGA-ZF-AA4X	20.8667	56	Male	T2	68	0	55	1	10	9	10	8	4.4022	2.4012	16500.7	40.8204	22.2591	0.46313	26.4132
TCGA-ZF-AA51	3.53333	69	Female	T2	57	0	57	0	8	7	8	7	34.6647	19.5931	24078.4	29.3896	349.993	12.9851	98.7189
TCGA-ZF-AA52	5.53333	70	Male	T3	35	1	0		8	6	7	6	7.0671	3.5336	29460	11.7786	82.0436	12.1156	54.1814
TCGA-ZF-AA53	5.9	60	Male	T2	58	0	58	0	7	8	7	7	14.4628	5.5096	32960.7	101.24	142.693	5.5637	46.1433
TCGA-ZF-AA54	3.43333	71	Male	T3	19	1	0		8	8	8	8	1.0121	0.5061	246.458	221.66	93.6589	0.491619	28.3401
TCGA-ZF-AA56	6.86667	79	Female	T3	8	1	0		9	7	8	7	45.4345	93.5157	57889.3	28.6723	163.498	16.1919	163.211
TCGA-ZF-AA58	1.86667	61	Female	T4	54	0	0		8	9	8	9	10.5396	20.2361	5516.86	383.221	221.383	6.31777	143.761
TCGA-ZF-AA5H	1.7	60	Female	T4	29	0	0		8	9	8	9	31.0567	19.7339	9295	392.737	125.443	6.41854	109.345
TCGA-ZF-AA5N	1.7	62	Female	T4	5	1	0		8	7	8	6	0	2.454	18600	13.4969	13.1902	1.88769	22.0859
TCGA-ZF-AA5P	0	65	Male	T4	12	0	0		9	8	9	8	39.4664	225.681	8525.85	19.4553	190.206	20.0561	148.972

## Sheet: Immunetherapy_response
Anonymous_ID	CD274	TNFRSF17	Response
1	88	11	0
2	45	25	1
3	34	5	0
4	826	41	0
5	178	207	1
6	92	51	1
7	82	4	1
8	91	17	1
9	132	4	1
10	25	9	1
11	40	1	0
12	148	80	0
13	212	33	0
14	43	11	0
15	169	32	0
16	87	16	0
17	38	9	0
18	60	13	0
19	44	17	1
20	115	20	1
21	57	7	1
22	96	33	0
23	66	10	0
24	17	12	0
25	439	103	0
26	28	24	0
27	269	21	0
28	149	43	0
29	80	21	0
30	113	46	0
31	196	24	0
32	103	15	1
33	48	16	0
34	97	72	1
35	28	6	0
36	73	10	1
37	216	26	0
38	44	17	0
39	62	22	0
40	70	23	0
41	100	40	0
42	359	14	1
43	95	8	0
44	117	20	0
45	144	38	1
46	46	13	1
47	41	6	0
48	28	25	0
49	64	31	1
50	100	36	1
51	43	11	1
52	53	17	0
53	56	24	1
54	284	24	1
55	91	16	1
56	866	13	0
57	78	19	0
58	50	9	1
59	37	16	0
60	41	9	0
61	365	10	0
62	481	8	0
63	178	28	0
64	54	37	0
65	636	39	1
66	176	608	1
67	62	21	0
68	65	19	1
69	85	32	1
70	64	23	0
71	204	24	1
72	48	84	1
73	235	140	0
74	42	59	0
75	39	20	1
76	510	21	1
77	397	85	1
78	74	13	0
79	38	21	0
80	48	15	0
81	58	21	0
82	19	11	1
83	152	41	1
84	444	16	1
85	78	36	0
86	108	83	1
87	39	3	1
88	61	10	0
89	74	45	0
90	122	15	0
91	203	9	0
92	24	4	0
93	51	25	0
94	145	29	1
95	448	53	0
96	19	8	0
97	240	23	1
98	63	21	0
99	41	18	0
100	33	26	0
101	64	16	0
102	64	30	0
103	39	6	1
104	349	26	0
105	39	8	0
106	62	27	1
107	134	77	0
108	91	6	1
109	26	13	0
110	444	28	0
111	45	26	0
112	729	255	1
113	132	32	0
114	121	13	1
115	414	34	1
116	87	46	1
117	38	11	1
118	167	70	0
119	103	22	0
120	66	30	1
121	125	5	0
122	27	13	1
123	39	23	0
124	51	8	0
125	41	1	0
126	78	10	0
127	31	4	0
128	54	8	0
129	47	65	0
130	313	43	0
131	135	19	0
132	24	7	0
133	109	39	1
134	63	8	1
135	60	32	1
136	77	52	1
137	75	12	0
138	130	49	0
139	270	5	0
140	76	39	1
141	146	30	0
142	79	19	1
143	37	11	0
144	107	16	0
145	48	11	0
146	69	24	1
147	88	15	0
148	69	20	0
149	32	11	1
150	157	12	0
151	43	9	0
152	865	78	0
153	426	34	1
154	51	11	1
155	26	7	0
156	689	39	0
157	51	60	1
158	332	135	1
159	88	62	1
160	2193	5	0
161	42	22	0
162	92	19	1
163	35	45	1
164	211	65	1
165	59	42	0
166	187	21	1
167	24	6	0
168	303	15	0
169	78	12	0
170	40	14	0
171	122	33	0
172	20	8	1
173	722	18	1
174	35	9	1
175	162	29	1
176	26	5	1
177	45	6	1
178	49	48	0
179	87	10	0
180	138	22	0
181	80	17	0
182	225	14	0
183	24	6	0
184	50	7	1
185	44	13	1
186	123	10	0
187	62	6	0
188	48	5	0
189	737	19	1
190	26	22	1
191	119	15	0
192	93	71	1
193	58	7	0
194	48	6	0
195	58	22	0
196	20	7	1
197	99	24	1
198	118	8	0
199	70	10	1
200	113	17	0
201	184	132	0
202	43	20	0
203	56	12	1
204	261	63	0
205	101	65	0
206	29	6	0
207	189	17	0
208	83	4	0
209	194	9	0
210	63	52	1
211	107	24	0
212	40	5	0
213	108	11	0
214	64	14	0
215	55	55	0
216	1382	14	0
217	25	8	0
218	47	17	0
219	1148	5	1
220	240	10	0
221	130	120	1
222	58	17	0
223	59	4	0
224	38	19	1
225	66	22	0
226	70	7	0
227	37	14	1
228	12	8	0
229	86	49	1
230	106	32	1
231	36	19	0
232	38	40	1
233	176	144	1
234	28	9	0
235	57	21	0
236	30	7	0
237	54	41	1
238	45	50	0
239	54	23	1
240	228	24	1
241	119	60	0
242	48	19	0
243	65	9	1
244	330	39	0
245	86	36	1
246	381	28	0
247	361	40	0
248	347	9	1
249	61	32	1
250	88	57	1
251	60	14	1
252	54	19	0
253	70	20	1
254	765	18	1
255	53	20	0
256	534	12	0
257	87	28	0
258	60	5	0
259	21	5	0
260	58	1	0
261	59	7	0
262	34	13	0
263	119	37	1
264	377	15	0
265	95	44	0
266	59	4	1
267	91	78	0
268	280	26	1
269	56	23	1
270	828	4	0
271	28	3	0
272	136	16	1
273	52	12	1
274	68	11	1
275	29	1	0
276	71	22	0
277	60	37	0
278	127	45	1
279	984	41	1
280	169	58	0
281	27	7	0
282	59	17	1
283	161	7	0
284	56	32	0
285	57	15	0
286	55	6	1
287	65	5	0
288	483	34	0
289	97	3	0
290	50	17	1
291	290	2	0
292	195	30	1
293	143	44	1
294	167	74	1
295	91	25	1
296	37	26	0
297	525	43	1
298	166	7	0
299	76	32	1
300	384	29	1
301	26	12	0
302	38	9	0
303	102	69	0
304	35	7	0
305	57	32	0
306	33	26	0
307	118	60	1
308	56	113	0
309	202	31	0
310	19	1	0
311	70	10	1
312	138	23	1
313	206	3	0
314	75	12	0
315	53	17	0
316	39	1	1
317	367	16	0
318	64	7	0
319	52	12	1
320	26	8	1
321	110	30	0
322	746	28	0
323	72	20	1
324	113	38	1
325	36	10	0
326	44	19	0
327	161	27	1
328	65	7	0
329	44	31	1
330	111	30	0
331	387	216	1
332	52	6	0
333	251	128	0
334	96	50	1
335	42	16	1
336	44	10	0
337	66	15	0
338	53	47	0
339	32	5	0
340	430	28	1
341	36	7	0
342	63	23	0
343	104	8	0
344	38	38	0
345	67	12	1
346	21	2	1
347	99	9	1
348	5180	4	1
349	28	1	0
350	223	6	0
351	101	2	1
352	48	7	0
353	82	8	0
354	56	8	0
355	13	1	0
356	268	2	1
357	73	36	0
358	22	1	0
359	806	34	1
360	19	2	0
361	24	5	0
362	42	3	0
363	19	4	1
364	7	3	0
365	9	3	0
366	7	1	0
367	7	0	0
368	54	1	1
369	9	2	0
370	124	13	0
371	15	4	0
372	28	9	1
373	9	5	0
374	5	5	0
375	102	4	0
376	19	1	0

## Sheet: Immune_XCELL
Anonymous_Sample_ID	Myeloid dendritic cell activated	B cell	T cell CD4+ memory	T cell CD4+ naive	T cell CD4+ (non-regulatory)	T cell CD4+ central memory	T cell CD4+ effector memory	T cell CD8+ naive	T cell CD8+	T cell CD8+ central memory	T cell CD8+ effector memory	Class-switched memory B cell	Common lymphoid progenitor	Common myeloid progenitor	Myeloid dendritic cell	Endothelial cell	Eosinophil	Cancer associated fibroblast	Granulocyte-monocyte progenitor	Hematopoietic stem cell	Macrophage	Macrophage M1	Macrophage M2	Mast cell	B cell memory	Monocyte	B cell naive	Neutrophil	NK cell	T cell NK	Plasmacytoid dendritic cell	B cell plasma	T cell gamma delta	T cell CD4+ Th1	T cell CD4+ Th2	T cell regulatory (Tregs)	immune score	stroma score	microenvironment score
1	0.245099	0.0895218	0.00310293	0	3.14e-18	0	0.0462286	3.14e-22	0.016272	0.0276792	0	0.0340094	0.00257163	5.24e-19	0.00684435	0.0426316	0	0.0786669	0.000972379	0.117899	0.0244236	0.0285138	0.00517599	0.0135596	0.00495164	0.0248204	0.00384483	0	0	0.0118699	0.0223579	0.0373704	0	0.00687719	0.0475787	0.00614761	0.116961	0.0606493	0.17761
2	0.388122	0.315272	0.000674114	0.029541	1.3e-18	1.16e-20	7.13e-19	0.00503682	0.0267339	0.0664831	1.16e-20	0.0643953	0.00168012	0	0.0252766	0.059281	0.00198698	0.228721	7.32e-20	0.178383	0.0393534	0.0489818	0.0241266	0.0143517	0.090958	0.0293315	0.0755336	1.83e-18	2.59e-18	0.0121619	0.0360213	0.0119828	0	1.28e-18	0.152592	0	0.301537	0.193265	0.494802
3	0.125524	0.00106235	1.38e-19	0	6.48e-18	0	0.00349332	0.0022	0	7.29e-18	2e-18	0.0315962	0	0	0.00302101	0.0339367	0	0.156826	0	0.0513386	0.00782117	0.0195334	0.00148262	0.0154755	3.78e-18	0.0105741	1.07e-17	0.00168417	0	1.71e-19	3.91e-19	0.00855896	1.27e-19	0.0610213	0.0437367	2.8e-18	0.0264255	0.0997254	0.126151
4	0.383543	0.0524928	0.00316226	1.17e-18	0	0	0.0436177	0.00839856	0	0.0331127	0.00178071	0.0141604	0.029204	1.28e-18	0.034206	0.0483884	0	0.0304321	3.07e-18	0.0299923	0.0655377	0.0607666	0.00136469	0.00289744	0.00553821	0.0605261	0.00360547	1.54e-19	0	0.0478971	0.0238839	0.0207448	0	0.127013	0.113446	0	0.143773	0.0472035	0.190977
5	0.0590734	0.0220615	0.00355357	2.97e-18	0	1.76e-18	0	0.00582478	0.00812134	0.00926239	0	0.00947335	0.043529	0	1.07e-18	4.87e-19	0.00466411	0	0	0.0054456	0.0218477	0.0105104	0.0144482	0.0191918	3.26e-18	8.51e-19	0	3.88e-19	0	0	0.0103602	0.0129411	0.0126966	0.0660649	0.0745728	0.00679868	0.050591	2.44e-19	0.050591
6	0.181006	0.00275348	0	0	1.56e-18	2.56e-21	0.0174286	0.00205874	6.19e-19	4.03e-19	1.65e-19	0.00661457	0.00569924	0	0.00889712	0.115438	0.000803067	0.243918	0	0.167462	0.0241336	0.0365258	0.0144129	0.00688941	0	0.01177	0.000840023	0.000845132	2e-18	0.0442527	4.99e-19	0.00862757	1.28e-18	0.0986279	0.0246596	0	0.0373945	0.215244	0.252639
7	0.274784	0.018092	0	0.00245303	0	2.22e-19	0.0585146	0.00781337	0.00619103	0.00226535	0	0.0385591	0.00559959	4.14e-22	0.00851206	0.0517628	0.0185982	0.209637	0.000652327	0.142451	0.0288752	0.0296434	0.0167938	0.0142865	0	0.0272032	1.97e-19	2.53e-19	0	0.0356765	0.00297958	0.00602404	3.76e-19	0.0104143	0.0571653	6.91e-19	0.0811722	0.131265	0.212437
8	0.188586	0.0253332	0	0	2.78e-18	7.85e-18	0.0053866	0	3.52e-19	0	1.41e-17	0.0261926	0	0	0.000375827	0.0395109	0.00344813	0.122343	0	0.0613478	0.028053	0.052365	0.0187247	0.0222206	0	0.00352439	0.00221099	0	5.76e-18	0.0151351	0.00124504	0.00746964	5.21e-21	0.0838988	0.0866151	0	0.0553034	0.110447	0.165751
9	0.0952867	0	0	5.46e-19	0	0	0.0393432	0.00125766	1.35e-19	0.0103836	0	0.00205647	0.00530064	1.51e-21	0	0.0385429	0	0.0393261	0	0.10615	0.0247032	0.0266591	0.00888889	0.00824868	0	0.0133014	0	0.000276248	0	0.00187561	0.00353345	0.0159303	8.99e-19	0.00358432	3.95e-19	0	0.0310197	0.0393304	0.0703501
10	0.463013	0.0264887	0.00683548	0	0	0	0.0523808	0.00305592	0.0288207	0.0379444	0.0229663	0.0130782	0.0228499	0	0.0223272	0.0711281	1.15e-20	0.117256	0.00448423	0.0600471	0.0672392	0.0779375	0.00543861	0.0115278	0	0.0448146	0.00089878	0	7.85e-19	0.0103474	0.0271078	0.0136613	0.0110143	0.0411044	0.166984	0.00617207	0.134146	0.0941918	0.228337
11	0.0711025	0	0	0.00659852	0	0.00548776	0.00295387	0.00612011	0.0196974	0	2.42e-18	2.29e-18	0.00412659	0	0	0.37258	0.00148287	0.159975	8.14e-19	0.356733	0.00792957	0.0123917	0.00165627	0.000745415	0	8.33e-19	1.07e-17	0	0	0.0466142	1.42e-18	0.0166607	4.52e-19	0	0	0.0271842	0.0199035	0.266915	0.286818
12	0	3.24e-05	6.57e-21	0.000726177	0	0.0138455	0.040934	0.0078573	0.0192059	0	0	0.0411183	0.0133688	0	0	0.00968523	0.00837332	2.8e-18	3.61e-18	0.0219429	0.000978235	0	1.24e-20	0.0181012	0	0.002711	1.14e-18	0	6.15e-18	0.0397123	0.00155052	0.0117895	0.00607027	0.0336852	0.0397165	0	0.0329347	0.00484262	0.0377773
13	1.34e-18	3.89e-19	0.00867752	0	4.15e-19	0.0342655	0.00266854	0.0237616	0.0194938	0.00843995	0	0.00637053	0.0532858	0	0	2.66e-18	0	0	6.85e-18	0.0458371	8.54e-05	0	0.00263152	0.0162019	2.08e-18	0.0019795	0	0.00317297	0	1.81e-19	0	0.0301718	0.0170388	0.00948012	0.047669	0	0.0272891	1.33e-18	0.0272891
14	0	0.0121395	0	0	2.91e-19	0.0214424	0.000361207	0.005055	0.0126565	2.26e-18	2.17e-19	0.00852405	0.0123555	1.15e-18	0	0.0370726	0.00469995	0.0322206	0	0.0633464	0	0	0.000685378	0.0103999	0	2.69e-18	0	1.06e-19	3.17e-18	0.00753858	9.68e-20	0.0088353	0.0133633	0.0529701	0.0759094	0	0.0265972	0.0346466	0.0612438
15	0.0177142	1.29e-19	8.99e-20	3.44e-18	4.08e-18	2.47e-18	0.0318987	0.00471485	0	0	7.13e-18	0	0.0171122	0	0	0.0233162	0	0.149285	0	0.00800107	0	0.0135001	0.0028879	0.00374528	1.28e-17	0	0	0	8.73e-18	0	0.0784787	0.00675086	0	0.214281	0.125701	0	0.00249685	0.0863006	0.0887975
16	0.0870573	0.0215542	0	0.00348852	0	7.4e-19	0.0266083	0.00360495	0.00595557	0	1.59e-18	0.0263855	0.0132389	0	0.00901167	0.0280055	0.00585867	3.52e-19	9.47e-18	0.0521372	0.0122284	0.0131067	0.000307815	0.0289374	1.69e-18	0.0124549	0.00331399	0	6.28e-19	0.0209492	0.00481199	0.0142707	0	0.0445046	0.0473434	0.000693622	0.0640005	0.0140028	0.0780032
17	0.304664	0.00361814	1.44e-20	5.25e-19	2.64e-18	0	0.018539	0.00406346	2.66e-19	0.00563288	9.22e-19	0.0360776	0.00362913	0	0.0224015	0.0406713	3.49e-20	0.179878	0	0.0924912	0.0608744	0.0594575	0.00693703	0.0117264	0	0.027241	4.79e-18	9.05e-21	2.01e-18	0.0508716	0.0342937	0.0056591	0.00057864	0.0380983	0.10342	0	0.0839076	0.125701	0.209609
18	0.153826	0	0.0081717	0.0613344	0.00390404	0	0.0487511	0.000898345	0.023197	0.0378814	2.37e-18	0.00154143	0.00477927	0.000377324	0.00421452	0.074683	5.5e-19	0.217637	0.00457314	0.27576	0.00883493	0.0132309	0.0014984	0.0206525	2.88e-18	0	1.43e-18	0	6.2e-18	0.00552798	0	0.00797477	0	0	0	0.00375533	0.0405353	0.146289	0.186825
19	0.39621	0.0567557	0.0147926	4.4e-20	0	7.38e-18	2.41e-19	0.00872536	0.0238761	0.0206066	0.0208688	0.0114225	0.0287286	4.39e-18	0.0132479	0.00592688	0	2.46e-18	0	0.010063	0.0834994	0.0574949	0.00211551	0.0238842	6.45e-19	0	0.00790174	7.14e-19	0.0112716	0.0268953	0.0802612	0.0189703	0	0.256024	0.207953	0.0230178	0.14169	0.00296344	0.144653
20	0.168187	0.0237555	0.0113421	0	0.0030041	0	0.0384885	0.000769213	0.00323851	0.0444688	0	0.00441392	0.02852	0	0.00231251	0	4.86e-18	1.31e-18	0	0.0028877	0.0271847	0.034332	0	0.0150273	1.65e-18	0.0356209	0.00632516	0.00169491	5.36e-19	0.00547612	0.0205477	0.0153172	0.0167993	0.0492094	0.174104	0	0.0745589	8.69e-19	0.0745589
21	0.0620817	0.041674	0.000293227	0.0165609	5.2e-20	0.0158711	0.0238793	0.00243519	0.0215568	0.0125021	3.96e-19	0.0702513	0.0161602	0	0.0046852	0.0143506	0.00339771	0.06174	0	0.150392	0.00287609	0.000951099	0.00653037	0.0263813	3.84e-19	3.12e-19	0.00913883	0	0	0	0.0026101	0.0166186	1.53e-19	2.67e-18	0	0	0.0670474	0.0419134	0.108961
22	0.000855233	0.0388279	0.00384096	1.46e-18	0	3.9e-19	0	0.0299174	0.0137162	0	8.05e-19	0.00244485	0.0492149	1.73e-18	0	0.00597215	9.71e-18	5.88e-20	0	0.0477905	1.38e-18	5.88e-19	0	0.020548	8.46e-18	5.05e-18	0.00736434	0	1.04e-18	3.71e-19	0	0.0155393	0	0.192594	0.257013	0	0.0487281	0.00407793	0.052806
23	0.258082	0.0283919	0.0186594	2.77e-19	0.00163574	4.26e-19	0.0471785	0.0226487	0.0384933	0.0674104	0.0113512	0.00189447	0.0536522	0	0.0110579	0.0335965	0	0.0873084	9.76e-19	0.066505	0.0644095	0.0656564	0.0059526	0	0.00129609	0.0233593	0.00329601	4.1e-19	0.00634499	0.0132546	0.0629102	0.0235078	3.05e-18	0.149353	0.109648	2.74e-19	0.115795	0.061751	0.177546
24	0.351983	0.0142188	0.0143662	2.47e-20	0	1.12e-18	6.02e-19	0.00560619	7.19e-19	0.0309859	0	0.00296278	0.0414069	1.19e-18	0.0090763	0.0206094	0	4.24e-18	0	0.0324572	0.0309927	0.0320225	0	0.0153394	0	0.0302296	0.00276188	0	7.18e-18	0	0.0277244	0.00448909	1.01e-17	0.0450142	0.249354	0.00043871	0.0665712	0.0103047	0.0768759
25	0.073388	0.00563654	0	0	1.69e-19	0.0187264	0.0113168	0.00403485	0.00824257	8.63e-05	0	0.00243474	0.00830655	6.07e-19	2.1e-19	0	2.57e-19	0	0	0	0.00655557	0.00112811	1.85e-19	0.0207232	0.000227716	0.0136284	2.74e-20	0.00162377	2.16e-18	0.0111435	0.0109926	0.00463135	0	0.0313405	0.169427	3.6e-18	0.0376067	0	0.0376067
26	0.0324686	0.00753986	0	0.0289081	0	0.0238365	0.0620758	0.00961758	0.0368026	0.0135466	0	0.0176425	0.00389129	0	0.00477309	0.0141402	0.00303043	0.0193177	0	0.0315677	0.0158568	0.0112978	0.00515852	0.00788673	4.7e-18	0.00830823	0	1.96e-19	0	0.0213996	0.00387307	0.0267472	0.00359779	0.01958	0	0	0.0561318	0.0167289	0.0728607
27	1.34e-18	0.0268155	0	0	0	0.0200372	0.0199019	0.00113611	0.0261651	0	0	0.00548803	2.64e-19	0	0	4.8e-22	0.0145649	0	7.64e-18	0.0343543	0.00192363	0	0.016045	0.0288374	0	0	0.0041725	0	4.85e-18	0.0103522	0.0011751	0.0184864	0.0201449	0.00407086	0.0524145	0	0.0655377	2.4e-22	0.0655377
28	0.0505758	0.0213528	0.00646892	1.14e-18	5.35e-18	0	0.0465606	0.00406996	0.0391799	0.0232904	1.83e-18	0.0114305	0.0373611	0	0.00278843	0.00330006	0	5.13e-18	0	0.00275989	0.00712977	0.00232774	0.00267433	0.0147756	8.22e-20	0.00408174	0	0	0	0.0135177	0.0441681	0.035624	0.0298648	0.0567352	0.0328215	0	0.0595388	0.00169058	0.0612294
29	0.243135	0.0268798	2.4e-19	6.95e-19	9.32e-18	0	0.0509664	0	1.08e-18	0	0	0.00422739	0.0268052	1.65e-19	0.0169284	0.100739	3.89e-18	6.8e-18	0	0.00275035	0.142951	0.095254	0.0331141	0.0150263	0	0.240557	0	0	2.64e-19	0.0614352	0.0213775	0.00722541	1.27e-18	0.211609	0.0834334	0	0.294895	0.0503694	0.345265
30	0.00324722	0.0334527	2.8e-21	1.88e-18	4.87e-18	0	0.0570751	0.00311208	0.00382811	0	0	0.0362963	0.00527768	0	0.00416877	0.00708186	0.00859856	2.15e-18	0	0.0307834	0.00160733	8.46e-05	0.00633775	0.011542	1.79e-19	0.00232173	0.00724535	4.34e-20	4.01e-18	0.0299272	2.06e-05	0.0151258	1.25e-20	0.0837316	0.0471662	1.58e-19	0.0436794	0.00354093	0.0472204
31	0.034931	0.00694012	0.000755242	0.0206298	3.24e-19	0.0306579	0.0282564	0.00026372	0.0129116	0	0	0.0182907	7.87e-19	0	0.00246807	0.0256967	0.0117237	0.0429776	0	0.0448707	0.00688332	0.00793039	0.00617469	0.0153687	2.23e-18	0.00211677	0	4.86e-20	1.18e-18	0.0154354	0.02714	0.022178	0.0148799	0.0261799	0.0153299	0	0.0389415	0.0343372	0.0732786
32	0.0702908	0.00557417	0.00466574	0.0161203	0.00335631	0.018844	0.00844107	0.0148341	0.0233134	0.0244135	0	0.0255914	0.0117536	0	0.00134159	0.0177406	1.67e-19	7.23e-19	0	0.0724081	0.00608779	0.000873001	0.0038494	0.0302391	0	0.00232771	8.63e-19	8.26e-20	0	0.0176555	0.00368657	0.0039382	0.000357376	0.0406278	0.0198713	0.00108205	0.04816	0.00887032	0.0570304
33	0.2643	0.0291964	0.00801474	0	0	0	0	1.75e-20	0.00490167	0.0259199	0	0.00892104	0.0249342	0	0.00629962	7.33e-20	3.99e-19	0	2.78e-18	0.0288332	0.0274101	0.0304347	3.72e-20	0.0173128	3.61e-18	0.00704961	0	0.00019283	1.41e-18	1.25e-18	0.012496	0.00238708	0.0146365	0.0733475	0.0999384	0.00898058	0.0615753	3.67e-20	0.0615753
34	0.0926066	4e-18	0	1.39e-18	2.02e-18	6.24e-18	0	2.41e-20	0	1.63e-18	4.18e-18	0.00781788	0.00218878	0.00106877	0.0058976	0.068189	0.00344368	0.128891	0.00118688	0.141299	0.01644	0.0183237	0.006595	0.0200147	0	0.015432	8.25e-19	0.00245728	6.46e-18	0.0032725	8.04e-19	0	0	0.00689224	0.0570366	4.87e-19	0.0424568	0.09854	0.140997
35	0.126396	0.00498625	0.00123578	1.09e-17	7.03e-19	0	2.56e-19	1.54e-19	1.58e-18	2.26e-18	5.12e-18	0.00587067	0.0193186	2.55e-18	0.00226484	3.64e-19	1.46e-18	1.3e-17	3.88e-19	0.0353609	0.00357946	0.0119742	5.93e-19	0.0202967	0	0	0.00165971	4.46e-19	6.96e-18	0	4.03e-19	0.00836343	0	0.0619533	0.228412	2.4e-18	0.0207515	6.69e-18	0.0207515
36	0.466324	0.0167896	0.00217741	0	6.24e-20	0.01744	0.0436129	0.0183875	0.0276167	0.0432558	0	0.0161388	0.00467783	0	0.0322522	0.0310208	0	0	6.91e-19	0.0278441	0.0358742	0.0440712	0.00821542	0.023563	0	0.0294933	6.21e-05	0	0	0.0257379	0.0146184	0.00681175	0.0169264	0.145403	0.0446159	0.0428783	0.110393	0.0155104	0.125903
37	0.0103349	0.00280021	1.6e-20	0.00161263	0	0.00149454	0.0125226	0.00710065	0.0112249	0	4.09e-18	0.0101766	0.0135592	0	0.00327297	0.0126934	8.14e-21	4.33e-18	4.96e-19	0.0258576	0.0171808	0.0102597	0.00752565	0.0168828	0	0.0152687	0	0	0	0.0457177	0.00340754	0.018344	0.00726557	0.0319687	0.0197864	0	0.0444203	0.00634672	0.050767
38	0.426392	0.14095	0.00455969	0.00301691	0	0	0.00145638	0	0.0342586	0.0327386	0.00140877	0.0534619	0.0191522	0	0.0333483	0.0125467	0	0.101101	1.07e-18	0.115729	0.0503539	0.0389426	0.0114496	0.0317452	0.0244632	0.0253267	0.0268883	1.52e-20	5.06e-19	0.00318393	0.0219066	0.00885556	0.0190615	0.0484567	0.0589428	0.0230294	0.210655	0.0585302	0.269186
39	0.234675	0.0123269	0.00661379	0	0	0.000486819	0.0314421	0.00525722	0.00045598	0.00110247	0	0.0111674	0.026249	3.27e-19	0.00547878	0.0150993	1.35e-18	0.162239	0	0.0184463	0.0361938	0.0283366	0.00816071	0.0114622	0	0.0323817	3.24e-19	0	2.63e-18	0	0.00391037	0.00465559	0.00237915	0.0594812	0.158763	0.0109259	0.0655329	0.0907894	0.156322
40	0	0.0177473	0	0	6.06e-20	0	0.029799	0.00660322	0.00562697	9.09e-19	0	0.00897166	0.00467215	0	0.00278473	0.00993067	0	0	0	0.00937661	0.0200038	0.0170678	0.00651506	0.0188559	3.14e-18	0	0.00200028	0	0	0.0625793	0.00213587	0.018412	0	0.0911599	0.0914942	3.89e-19	0.0433458	0.00496533	0.0483111
41	0.454966	0.15666	0.0213049	0	0	1.56e-17	0.0935286	0.0144663	0.0740566	0.110449	0.0362422	0.0318903	0.0207374	0	0.0290779	0.022307	0	0	0	0.00554513	0.163536	0.121032	0.0269239	0.0274085	0.0299436	0.0693094	0.00410645	0	0	0.0266803	0.0806573	0.0683361	4.5e-21	0.139655	0.203975	0.011333	0.3467	0.0111535	0.357853
42	0.565086	0.0809209	3.04e-20	0.0221066	0	0.0117456	0.0973183	0.00606669	0.0440507	0.0517514	0.0172318	0.0107749	0.0108055	0	0.0302359	0.00790469	0	0.0602121	0	0.0558014	0.0521245	0.0613462	0.00298565	0.00265108	0.0386874	0.0270757	7.25e-19	0	1.34e-18	0.0376142	0.0422852	0.0382703	3.48e-18	0.191212	0.0159743	6.12e-18	0.158039	0.036177	0.194216
43	0.0284019	2.21e-18	0.00144843	4.92e-18	1.06e-17	0	0.0380623	0.00770271	0	6.92e-19	2.82e-18	0	0.0112437	4.25e-19	0.00137502	0.0731449	7.69e-19	0.0814259	0.00139973	0.183002	0.0124416	0.00826465	0.00743279	0.0186618	1.77e-17	0.00387737	1.19e-18	1.1e-19	2.12e-18	0.0102798	0	0.0167925	0.000189174	0.0298108	0.0521208	0	0.0242372	0.0779358	0.102173
44	0.164967	0	0	0.00530023	2.7e-18	0	0.0111877	0	0.00837951	0.0190456	0	0.0127044	0.0070386	0.000137945	0.0078789	0.0751944	0.00430294	0.0752207	0	0.228565	0.00724202	0.0129075	0.00333908	0.0183961	1.08e-18	0.0175519	0	0.000784978	0	0.00281242	0	0	1.2e-19	1.31e-18	0	0.00395582	0.0430242	0.0753338	0.118358
45	0.0253969	6.74e-20	0.00300885	0	0	2.12e-18	0.0169869	0.000338469	0	0.00438266	0	0	0.00861658	0	4.76e-20	0.0123903	0	0	0	0.034664	0.00458553	0.0023585	6.67e-19	0.0135799	0	0.0117172	0.000452718	0.00106723	0	0.00864508	0.00195163	0.00120676	0.00608292	0.0106249	0.095275	0	0.0206332	0.00619516	0.0268284
46	0.0411232	0.0356064	0	0	0	0.0324965	0.00113433	0	0.00500715	1.49e-18	0	0.0019725	0.0122089	0	0.00180952	0	2.38e-18	0.196637	0	0	0.00909982	0.0149758	0.0063437	0.0331208	0	0	0.00377531	1.63e-20	0	0.00638867	0	0.00866215	0.00173474	0.0690623	0.0387162	7.5e-18	0.0564292	0.0997527	0.156182
47	0.159606	0.00572685	2.81e-19	2.42e-18	0	0.000771031	0.0249643	0	0	0	0	0.00322305	0.00966689	0	0.0079716	0	3.59e-18	8.39e-18	0	0.00497829	0.0177789	0.030985	0.00568323	0	0.000677721	0	0	1.52e-18	2.13e-17	0.0718637	0.00149512	0.0235243	3.61e-18	0.244454	0	0	0.0209849	5.17e-18	0.0209849
48	0.313339	0.0622763	0.00323679	0.0108395	1.67e-18	0.0112763	0.105227	0.00249107	0.0439706	0.0372393	0	0.019166	0.00561454	4.74e-19	0.0324318	0.0815081	0	0	0	0.0380284	0.0315338	0.0311443	0.000846251	0.0108727	0.00668157	0.025423	0.00549827	0	5.65e-18	0.0287578	0.0195378	0.0370231	0.0198949	0.0457592	2.33e-18	0	0.137672	0.040754	0.178426
49	0	0.00936079	4.28e-19	0	3.86e-18	0.00683489	0	0	1.28e-20	2.53e-19	0	0.0199519	0.0190274	1.09e-18	1.8e-19	0.0556672	0	0.003364	7.69e-18	0.0160225	0	3.02e-20	0.00672428	0.0217075	0	3.07e-19	0	0	7.71e-18	0.0396079	0.00299648	0.00715454	0	0.0734883	0.0130052	0	0.0207122	0.0300544	0.0507665
50	0.0263073	0.0148476	0.00840358	1e-18	1.04e-21	0	0.0248794	0.00188056	0.00307198	0.00529668	0	0.0193715	0.0218259	0	2.85e-19	1.47e-18	0	4.41e-19	0	0.00126927	0.00303514	5.76e-20	0	0.0194682	3.33e-19	0.00579035	0	0.000776054	0	0.00940733	0.00531015	0.00715664	0	0.0371895	0.269611	5.54e-18	0.0313262	9.55e-19	0.0313262
51	0.00147571	0	0	9.18e-19	2.93e-18	0.0208179	0.0129691	0.0229498	0.0204879	0.00395232	0	1.6e-19	0.00772432	0	2.95e-20	0.0447734	0	0	0	0.0742717	0	1.41e-19	0	0.0181825	0	0.00900716	1.08e-20	0.00128835	3.27e-18	0.00877111	0.000993211	0.00668256	0.0017131	0.0068821	0.0403856	0	0.032644	0.0223867	0.0550307
52	0.481484	0.0561734	0.0114953	0.00662091	6.37e-19	0	0.0758515	0.0126614	0.104654	0.135755	0.0809989	0.0136746	0.0242613	0	0.0228744	0.0529888	3.45e-18	0.0449863	5.65e-18	0	0.106639	0.102635	0.0171585	0.00998927	0.00306512	0.0440191	0.00171327	1.09e-18	0.00233279	0.0493813	0.111294	0.0216064	0.00868618	0.26092	0.272615	0.000425749	0.231121	0.0563296	0.287451
53	0.0257065	0.000976367	0	0	4.51e-19	5.65e-19	0.0419803	0.0269277	0.0171774	0.000861765	2.71e-18	0	0.0410895	0	5.31e-20	0	0	1.61e-18	3.07e-18	0.02584	0.0176719	0.00809005	0.0122696	0.00147793	0	2.47e-18	4.86e-19	2e-18	6.53e-18	0.0537446	0.00788522	0.0147541	0	0.163607	2.93e-18	1.94e-17	0.024869	8.03e-19	0.024869
54	0.366155	0.0264913	2.33e-19	1.25e-18	2.91e-19	4e-19	0.0125495	2.45e-20	0	0.00732881	3.15e-18	0.00622395	0.00373624	0	0.0152202	0.0479505	0	0.130064	1.2e-17	0.186868	0.0414041	0.0587085	0.00525783	0.00452102	0	0.0118916	0.00196901	0	0	0.0272277	0.0152785	0.0248097	0.00452314	0.0803604	0.0296431	0.00313242	0.0663522	0.0910958	0.157448
55	0.586884	0.0596598	0.0032136	0.0108802	4.84e-19	0	0.0139384	0.00755433	0.0377103	0.0938698	0.0355289	0.0157116	0.0174101	6.28e-18	0.0113119	0.140382	0	0.0677662	0	0.0438024	0.0885556	0.118371	1.97e-19	0.00166259	0	0.132599	0.00200125	0	0	0.0520492	0.116004	0.0231731	5.66e-19	0.366467	0.0815943	0.00414678	0.220999	0.104657	0.325656
56	0.0565623	0	5.34e-19	3.42e-18	0	0.0128389	0.00861373	0.00266021	0	0	0	6.1e-18	0.0291808	0	0	0.167536	5.85e-19	0.185588	8.45e-18	0.257656	0.000752986	0.0113961	1.12e-18	0.00625073	0	1.83e-18	0	0	0	0.0301325	0	0.0101643	0	0.0911649	0.0045551	0	0.00466914	0.179533	0.184202
57	0.297174	0.0697013	0	0	0	1.75e-18	0.0737504	0.0194049	0	0.0248458	0	0.0106005	0.0137081	0	0.00221004	0.000619958	0	0.124763	6.29e-18	0.0198635	0.0596694	0.0541902	0.0156996	0.0052912	0.000793916	0.0515302	3.51e-05	0.00570379	0	0.0135135	0.0207484	0.0433495	0	0.094785	0.0224276	7.27e-20	0.129404	0.0644942	0.193898
58	0.182318	0.0227129	0	0.00857666	2.53e-18	0	0.0585845	0.00881467	0.0182127	0.00977078	0	4.34e-19	0.00216308	1.42e-18	0.00226688	0.0847716	0	0.187394	3.56e-18	0.0795614	0.0287429	0.0460407	0.00335282	0.00276482	0	0.0168154	1.09e-18	1.32e-18	0	0.0545097	0.0222973	0.018228	1.38e-19	0.0316868	0.0189712	1.23e-17	0.0610105	0.136083	0.197093
59	0.154812	0.000828915	0.00691396	0	0	0	0.011317	0.00305758	0.00163668	0.0251606	0	0.00279281	0.0353808	0	0.000858413	0.00278297	6.21e-20	0.00757645	3e-18	0.0511596	0.0240099	0.0212949	0.000413323	0.0142488	0	0.00206046	5.59e-19	0	1.99e-19	0.0270421	0.00194083	0.0184152	0	0.0667725	0.157498	2.22e-18	0.0290954	0.00765536	0.0367508
60	0.264486	7.67e-19	1.66e-20	0.0222767	0	0.0102686	0.0222513	0.0161007	0.00543894	0.016002	0	0.030264	0.0198011	0	0.00668939	0.0422105	0.000371322	0.0549514	0	0.148826	0.0197753	0.0187142	0.000237221	0.0110809	0	0	0	4.27e-20	3.18e-18	0.0161373	0.00561065	0.0132245	0.00757007	0.0179419	0.0175926	0.00905519	0.0289039	0.048581	0.0774848
61	0	0	2.91e-19	6.59e-19	0	0.0303843	0.00139839	0.00010928	0.0129183	0.000791652	0	9.81e-19	0.00797336	1.38e-18	0.000407754	0.0185774	1.67e-20	0.0100425	0	0.064713	3.44e-19	0.000616695	0.00249724	0.0244435	1.88e-18	0	0.00397067	1.45e-20	0	0.00679727	0	0.00389673	0.0103532	0.0154521	0.0536366	0	0.0251797	0.0143099	0.0394896
62	0.213093	0.00670832	0	1.31e-19	1.76e-19	0	0.0022638	0.00139372	0	0.00342492	1.42e-18	0.0133788	0.01509	1.12e-18	0.00696597	0.00939308	0.00566366	4.6e-19	5.75e-19	0.00851761	0.0286777	0.0305888	0.00577741	0.019732	0	0.00123626	0.00118226	0	0	0.0476786	0.0225989	0.0093096	0.00220877	0.0536658	0.0809068	0.0017835	0.0459892	0.00469654	0.0506858
63	0.122635	0.000180761	1.26e-22	1.13e-18	0	0	0	8.89e-21	0	0	0	0.00196055	0	5.71e-19	0.00858332	0.0295936	5.43e-19	1.34e-18	0	0.0445953	0.0192904	0.0157935	0.00485481	0.0101383	2.93e-18	0	5.02e-05	0.000172751	1.53e-18	0.0214861	0.000977386	0.0112791	0.00431922	0.0615796	0.0833258	0	0.025577	0.0147968	0.0403738
64	0	5.56e-19	0	2.78e-18	0	0	0.00442793	0.000530515	0.00854752	2.05e-18	2.27e-18	4.06e-19	0.00406575	0	2.15e-19	0.0525102	0.000290324	1.34e-18	1.38e-18	0.0656698	0.000777391	7.08e-20	0.00243134	0.0133812	4.5e-18	0.00703625	2.24e-19	0.0118588	0	0.0529771	2.6e-19	0.0310946	0.00371854	0.0369984	0.0676126	5.78e-18	0.0279277	0.0262551	0.0541828
65	0.526729	0.542276	0.0261753	0.118468	1.85e-19	0	0	0.0117784	0.0579164	0.116669	0.00513671	0.136876	0	0	0.0308102	0.127445	1.07e-20	0.263927	0	0.121872	0.109966	0.101654	0.0461888	0.019392	0.168834	0.0676762	0.0870665	0	2.3e-18	0.0226512	0.114446	0.0175853	0.00655544	0	0.0696333	0	0.552025	0.242716	0.794741
66	0.00723171	0.0153579	1.53e-19	5.61e-19	1.65e-19	0.0155096	1.02e-18	0.00119518	0.00562209	0	0	0.0100527	0	5.3e-18	0	0.00457511	0.0082966	1.39e-18	3.4e-19	0.000550534	0.00266612	0.00253521	0.00568776	0.0239954	8.12e-18	5.25e-20	4.86e-19	9.14e-19	1.67e-18	0.0609786	0.00350407	0.0213115	0	0.0475941	0.0765291	0	0.0372921	0.00228756	0.0395796
67	6.8e-19	0.00669704	7.65e-19	0	6.72e-19	3.07e-18	0	0	3.47e-18	6.26e-20	7.67e-18	0.00365865	0.018772	0	3.62e-19	0.0397354	0	0	0	0.016753	1.82e-18	0	0.00969113	0.0104089	3.25e-18	0	0	1.46e-18	4.7e-18	0	0.00233826	0.013197	0	0.0580365	0.0642827	0	0.0114039	0.0198677	0.0312716
68	0.182086	0.0305677	0.0234587	0.0190576	0.00616086	3.71e-20	0.0768408	0.0136048	0.0510891	0.052072	0	0.0343225	0.0345136	0	0.0270271	0.048865	0.00279435	0	0	0.0294293	0.0136308	0.0107397	0	0.0148585	0	0.02839	0.000545856	0.000115897	0.00350846	0.0108324	0.0334358	0.0161154	0.0123843	0.00666869	0.0443817	0.0490865	0.118762	0.0244325	0.143194
69	0.131039	0.0025298	8.66e-20	1.02e-18	0	2.48e-18	3.05e-19	0.00659723	6.69e-19	0	0	0	0.0277604	7.98e-19	0.00798982	2.08e-19	0	0.0900837	0	0.00815752	0.0238669	0.0320469	0	0.00559942	0	0.00689672	1.22e-18	0	3.33e-18	0.00642883	0.00868295	0.0237044	0	0.109874	0.136726	1.35e-18	0.0312551	0.0459271	0.0771822
70	0.000328559	0	7.28e-21	2.05e-19	1.19e-18	0	0	0.000298073	0	4.45e-19	0	5.12e-05	0.0166524	0	0	0.0692328	4.33e-19	0	0	0.0634832	0	0	0.00456123	0.0161623	2.49e-18	0	0	0	1.08e-17	0.0225622	0.0024734	0.0137969	1.38e-20	0.0222472	0.0731486	0	0.0107749	0.0347883	0.0455631
71	0.104047	0.0137786	0.0128211	0	1.22e-18	0	0.0259482	0.00823176	0.0317299	0.0281273	0	0.00942618	0.0267732	6.94e-19	0.00277436	0.020972	0	0.0245456	0	0.013718	0.0188867	0.0102058	0.00328349	0.0147529	0	0.00249334	0	8.49e-20	6.05e-19	0.0404095	0.0205918	0.0219343	0.0121751	0.0664722	0.133156	0.0012367	0.0562771	0.0227588	0.0790359
72	0.0650684	4.41e-20	0.00346712	0.0262863	0	8.74e-19	0.058059	0.00103679	0.0367073	0.0344672	0	0.00172178	0.014124	0	0.00704059	0.167271	0.00214233	0.00415696	0	0.170693	0.0185462	0.0101486	0.0148906	0.00249604	4.18e-19	0.0130172	0	0.00397859	0	0.0232578	0.00728437	0.0104898	1.97e-18	1.31e-19	5.22e-18	0.00235145	0.0559521	0.0883161	0.144268
73	0.0296102	0.012512	0.00503133	3.55e-18	5.33e-19	0.0174208	0.0158259	0.00560402	0.0195764	0.0099157	2.6e-18	0.0173104	0.00812164	0	6.62e-21	1.48e-19	0	8.21e-19	0	0.0210602	0.00241448	0.00124835	0.000978455	0.0246844	0	2.21e-18	0	0	7.22e-18	0.0263266	6.06e-20	0.0153099	0.0141598	0.00691673	0.0792143	0	0.0394582	7.03e-19	0.0394582
74	0.037022	0.0270077	0.00579683	0.0103979	7.69e-20	0.0119406	8.92e-19	0.00923242	0.0116076	0.0151017	0	0.0408011	0.0350127	0	0.00185395	0.00751202	0	5.49e-18	1.57e-18	0.0443391	0.00240324	0.00148308	2.34e-20	0.0232526	0	0.0086757	2.93e-18	0.00452987	1.27e-18	0	0.00486837	0.00780127	1.72e-18	0.0602652	0.103937	0.013395	0.052887	0.00375601	0.0566431
75	4.81e-18	0.017704	0	0	0	8.15e-19	0.00923643	0	0.00222958	0	0	0.00538456	0	0	0.00200494	0.0242639	0	0	0	0.0430458	2.19e-18	1.57e-19	0.00909886	0.0130273	0	1.88e-18	0.000866084	0.000116749	8.63e-18	0.0332689	0.00894787	0.00821349	0.0102421	0.00169779	0.05671	7.01e-19	0.0233884	0.012132	0.0355203
76	0.0126078	0.000370766	0.010466	5.06e-19	0.000751625	0	0	0.000853417	7.68e-19	0.0181175	0	0.00723721	0.0277059	4.34e-18	2.23e-19	0	5.09e-19	0	9.33e-18	0.043017	0.00893031	0.00173274	0.00188361	0.0116977	0	0	4.33e-19	0.00050194	0	0.00487947	0.0023771	0.0133352	3.75e-18	0.0844835	0.24817	0	0.0148349	5.58e-20	0.0148349
77	0.107279	3.04e-20	0.00165042	4.06e-19	0	3.77e-19	0.0205572	1.61e-20	0	0.0050355	0	0.00438976	0.0126569	1.05e-18	0.005284	0.0366321	0.00183998	2.78e-19	0	0.0406912	0.0100994	0.0153126	0	0.00603018	0	0.0192066	0	0.000320638	0	0.0124838	0.0063987	0.00686589	0.00397835	0.0138233	0.0920228	1.63e-21	0.0285205	0.0183161	0.0468366
78	0.25064	0.00833449	0	0.0350462	0	0	0.00548439	0.00388121	0.0181686	0.00635637	6.52e-19	0.0039432	0.000516001	0	0.0149702	0.0918151	0.00338334	0.287232	0.0165831	0.213968	0.0196779	0.0348848	0	0.0178218	0	0.0253917	0.00014007	1.37e-19	1.32e-17	0.0499524	0.00565343	0.00662233	0	0.00579875	0.0245046	0.0124869	0.071832	0.19055	0.262382
79	0.362267	0.214844	2.33e-19	0.0718629	6.21e-19	1.29e-18	7.02e-21	0.000618235	0.013876	0.0186817	0	0.0968141	0.00440162	2.06e-20	0.0124004	0.0725412	0.00469799	0.236022	2.51e-19	0.255723	0.0212418	0.0248287	0.00555838	0.0084003	0.0493693	0.004161	0.0341162	0	0	0	0.0122743	0.0190139	0	0	0.0116549	3.65e-20	0.186414	0.154282	0.340696
80	8.64e-19	0.0132853	0	0	0	0.023762	0.0172912	0.00278454	5.22e-18	1.41e-18	0	0.0071141	0	0	0	2.38e-18	0.00106018	0.00633679	2.31e-18	8.83e-21	2.58e-18	1.13e-19	0.000634182	0.0212523	0	3.26e-18	0.0027143	0	0	0.00867194	0	0.00961628	0	0.0873577	0.0206156	5.78e-18	0.0237319	0.00447555	0.0282074
81	0.170629	6.96e-19	8.66e-19	0	1.07e-18	0	0.0516402	0	4.46e-20	0.000698488	1.65e-18	0.00324845	0	0	0.00219377	0.0182677	3.99e-21	0.162423	0	0.13599	0.0163806	0.0188952	7.76e-20	0.0107825	1.22e-18	0.00741059	0	0	9.61e-19	0.0195209	8.28e-19	0.00559402	0	7.48e-20	0	0.00919835	0.0245117	0.0924842	0.116996
82	0.356343	0.00459896	0.00199491	4.31e-18	1.78e-18	0.0238895	0.0373425	0.00397714	0	0.0187255	3.38e-19	0.00366717	0.0433755	1.48e-19	0.0103258	4.68e-21	0	0.00799391	3.49e-19	0.031427	0.0476097	0.0482709	0.000732242	0.0298683	0	0.0281978	0	3.61e-19	0	0.0337208	0.0102804	0.0159387	0	0.156554	0.153499	6.39e-21	0.0804003	0.00446564	0.084866
83	0.333015	0.0109379	0.00703047	0.005653	0	0	0.0609731	0.00878035	0.0250944	0.0409653	0.0312979	0.00687416	0.0189983	4.27e-20	0.0260235	0.00703059	0	0.0809267	1.95e-18	0.00179089	0.0470949	0.0486064	0	0.0162725	1.77e-19	0.0238244	0	4.32e-21	0.0111039	0.00225005	0.0630125	0.0160246	0	0.161839	0.0534764	0.000795834	0.106901	0.0448429	0.151744
84	0.507184	0.0441507	0.00227713	0.0218898	0	0	0.0255764	0.0231233	0.140385	0.149299	0.0756587	0	0.0216269	8.58e-19	0.0451668	0.0568547	0	0.121061	0	0.117714	0.12161	0.104889	0.0319784	0.0101025	0	0.0704288	0	0	0	0.00356239	0.0646054	0.00863947	0.0255856	0.0645457	0.230675	3.47e-18	0.287896	0.0889576	0.376854
85	0.127616	0	0.000957706	1.91e-18	0	0	0.00477974	0.00229113	2.6e-19	0.018263	4.84e-19	0.000516571	0.033173	0	0	0	0	0.0626069	0	0.0607828	0.0235355	0.0167712	0.0030916	0.019468	0	0	1.89e-19	0	4.1e-18	0.0129251	0	0.0113952	7.17e-18	0.0963997	0.134326	0	0.028669	0.0342101	0.0628791
86	0.444253	0.0818532	0.0207502	0.030072	0	0	0.0012992	0.0154526	0.12302	0.17874	0.0785576	0.0258798	0.0108515	0	0.0943344	0.0358091	3.94e-18	0	0	0.0176706	0.200597	0.134096	0.0830964	0.0143009	0	0.102335	0	0	1e-18	0.0857908	0.0771704	0.0234843	0.0527026	0.0973503	0.20839	0.0448621	0.410961	0.183657	0.594617
87	0.239825	0.0108316	0.0025556	0	0	0.0108409	0.0594627	0.00463686	0	0.0196052	0	0.0218265	0.0117164	0	0.0105182	0.051546	0.00110952	0	0	0.0165353	0.0126667	0.0180492	2.14e-18	0.0229506	4.91e-19	0.0486537	4.04e-20	0.00431935	6.45e-18	0.0194045	0.00967413	0.00604879	0.00536138	0.0167322	0.0202387	0.0156212	0.0740332	0.025773	0.0998062
88	0.0387347	0	0	0	6.24e-20	0.0257646	2.62e-18	0.00881964	0.00437803	0	3.25e-18	0.00036614	0.00684864	1.86e-19	0.00135727	0.0288865	0.00715332	0.118949	0	0.16044	0.0115073	0.0118626	0.00474448	0.0180996	0	0.00110633	0	0.000179361	0	0.00222485	8.19e-19	0.00744696	0.00669483	0	0.072309	0	0.0291875	0.0739874	0.103175
89	0.496765	0.604461	0.00602901	0.0927312	0	0.00305591	0	0.00478746	0.0454245	0.06009	4.95e-19	0.171147	0	2.47e-19	0.0252606	0.0830186	0.0109201	0.288855	0.00887752	0.22653	0.0687918	0.0660298	0.0163209	0.0261105	0.221168	0.0653241	0.0927143	0	0	0.0408731	0.0419105	0.0242203	9.29e-19	3.29e-19	0.0102321	0.00735361	0.564195	0.189186	0.753382
90	0.222105	0.0039396	6.98e-20	5.28e-19	0	0.00536895	0.0349969	0.0148358	0.0292197	0	9.33e-19	0.006963	0.0201197	3.37e-06	0.0123462	0.0454827	2.39e-19	0.326984	0.0106098	0.273638	0.00849507	0.0157798	0	0.0329181	1.75e-18	0.0302333	0.00288446	3.57e-19	9.36e-20	1.47e-21	0.00391525	0.00273142	0	0	0.111869	0	0.0781013	0.199039	0.27714
91	0.00476245	0	2.14e-19	0	4.44e-18	0.0023909	0.0254346	3.45e-19	1.27e-18	2.98e-18	0	2.87e-19	0.0333957	3.01e-18	7.39e-20	0.0275559	1.62e-18	0.0509268	4.87e-18	0.104117	0.00387398	0.00371518	0	0.00238692	0	0	3.7e-18	1.74e-19	0	0.0895196	0	0.0134341	0	0.0738636	0.0425472	3.25e-18	0.00417394	0.0408958	0.0450697
92	3.1e-18	0.00348132	0	0	0	0.0154292	0.013833	0.0393138	0.0318038	0	3.39e-18	0.00961171	0.0424798	0	6.84e-19	3.54e-18	9.28e-19	0	3.06e-18	0	0	0	2.49e-19	0.0145957	2.32e-18	0	0	7.87e-20	0	0.0327062	0.000934762	0.0234016	0.00570784	0.0767463	0.0142127	9.98e-18	0.0332539	1.97e-18	0.0332539
93	0.262174	0	0	0	1.61e-18	0.00349887	0.0098444	0.00458542	0	1.39e-18	2.25e-18	7.41e-19	0.0269048	0	0.0209262	0.0437137	9.46e-05	0.0829403	0	0.0998853	0.046235	0.056226	0.00201282	0.00583942	0	0.0203146	0	1.25e-20	9.4e-18	0.00892744	0.00345259	0.0145112	0.000711902	0.0294878	1.78e-20	5.05e-19	0.0622732	0.0642626	0.126536
94	2.48e-18	0.0245498	0.0019426	0.0111193	0	0.00766153	0.0307669	0.0100598	0.014661	0.000973866	0	0.00776708	0.0144668	3.04e-18	0.00599567	0	0.00453164	0	0	0.0236024	0.000953051	0	0	0.0153965	0	0.000857343	0	0	4.8e-19	0.0303007	0.00661716	0.0190972	0.0148665	0.0334148	0.068628	0	0.04463	2.4e-19	0.04463
95	0.0324317	1.39e-19	0	0.000287506	0	0.0292518	0.0226784	0.00839217	0.00371819	7.19e-19	2.16e-18	0.0108711	0.0101496	0	0.00161626	0.114025	0	0.0277054	0	0.0786346	0.0121075	0.0115219	0.00806462	0.00656411	1.24e-18	0.0031977	0	5.33e-20	0	0.0177751	3.48e-21	0.0215855	0.00485839	0.0458957	0	1.31e-18	0.0181359	0.0729629	0.0910988
96	0.167724	0	0	6.37e-19	0	4.12e-18	8.32e-19	0.00165801	6.23e-19	0.00492709	0	3.8e-20	0.005959	7.5e-21	0.000822778	0.101449	0	0.235147	6.97e-20	0.247193	0.0247857	0.0382687	0.011482	0.00589146	0	0.0152427	0	0.00149807	0	0	6.33e-19	0.000824864	0.000926168	0.0237044	0.00970643	1.9e-20	0.0321605	0.168298	0.200459
97	0.337904	0.0895433	0.0132115	3.16e-18	0	1.47e-19	0.0258533	0.0059896	0.0139902	0.0321741	0	0.0239042	0.0275982	0	0.0193014	0.0659264	0	0	0	0.0313968	0.0330047	0.0371168	0.00390811	0.014049	0.00403688	0.0196186	0.00691885	1.36e-19	0	0.00324111	0.0155429	0.0241331	0.0147517	0.167214	0.116512	0	0.126338	0.0329632	0.159301
98	0.0730425	0.0352252	0	4.3e-18	2.51e-19	6.77e-05	0.011188	0.0178738	0.0319958	0.0202199	0	0.0260278	0.0200695	1.49e-18	0.00812462	0.0173629	0.00582041	3.21e-19	0	0.0244595	0.0134229	0.0106408	0.00796523	0.0174675	0	0.01499	1.59e-22	1.23e-20	0	1.76e-18	0.01301	0.015299	0.0237132	0.0287353	0.0768905	0	0.0846977	0.00868144	0.0933791
99	0.0816407	0.017313	0.00397965	0.00811984	1.01e-18	0.0216731	0.0687217	0.00963436	0.0516417	0.0350722	0	0.04954	0.0179427	0	0.00654754	0.0138814	0.00536634	3.89e-19	0	0.0461827	0.00920568	0.0071484	0.00309593	0.024445	0	0.00714631	0	0	1.5e-17	0.0190594	0.009407	0.0213645	0.00117359	0.018623	2.65e-18	0.0116685	0.0811104	0.0069407	0.0880511
100	4.44e-19	0	2.93e-19	2.95e-18	0	3.65e-19	1.53e-18	0	2.69e-18	1.79e-18	1.32e-18	0.0130142	0	0	0	0.100776	0	0.00110643	0	0.126925	0.00349754	0.00393764	0.0126364	0.000838811	3.81e-18	6.03e-19	0	0.000668266	9.3e-19	0.00763197	1.35e-18	0.00351048	0	0.00477635	0.0080462	0	0.00333641	0.0524405	0.0557769
101	0.13057	0.0242868	7.99e-20	8.08e-18	0	2.68e-18	1.88e-18	0.00371094	7.22e-19	0.00670309	3.03e-19	0.00463546	0.0256699	0	0	0.00301022	2.63e-19	0	0	0.0177381	0.0125413	0.0133625	0.00462231	0.0105869	0	0.0162655	0.000522262	6.69e-20	6.57e-18	0.0286212	0.00517628	0.0127804	4.04e-18	0.14842	0.216344	2.74e-18	0.0424537	0.00150511	0.0439588
102	0.144403	0.0568762	1.94e-22	0	0	0	0.0251042	0.0105319	3.32e-20	0.00676676	0	0.0145529	0.0366973	2.23e-18	0.00128437	0.0585105	0	0.049623	8.25e-19	0.0519351	0.0355569	0.0337153	0.00438266	0.0111903	0.0193428	0.00736201	0.00737061	1.84e-20	2.26e-17	0.0105699	0.0104264	0.0209686	8.83e-18	0.180309	0.164116	6.48e-18	0.0748465	0.0552888	0.130135
103	0.204045	0.0264459	0.00279858	0.0139781	0	0	0.0118223	0	0.00647214	0.0233753	1.74e-18	0.0620983	0	0	0.0264224	0.0854734	0.000552515	0.130448	0.00710485	0.185503	0.0461277	0.0533971	0.0145954	0.0226	2.13e-19	0.0531303	4.48e-19	1.38e-22	0	0.0231796	0.00827961	0.00201084	1.09e-20	0	0.076396	0.00591494	0.121167	0.109385	0.230553
104	0.449753	0.0349576	1.71e-19	0.0558031	3.51e-18	2.65e-19	0.0679316	0.0109222	0.0114994	0.0522297	0.0112029	0.0184094	0.00455498	2.11e-18	0.011306	0.112605	0.00752127	0.0727186	4.59e-20	0.232705	0.0725766	0.0998483	0.0174354	0	0.00887408	0.0891604	0	6.24e-19	4.64e-18	0.0186009	0.07359	0.038827	0	0.159701	0	3.71e-18	0.151347	0.0926617	0.244009
105	0	0.00194916	0	4.6e-18	0	0.0532995	4.02e-19	0.0111231	0.00736118	1.75e-19	3.22e-18	0.0124485	0.0268996	2.91e-20	3.6e-19	0	9.98e-20	1.61e-17	1.4e-18	0.00991678	0	0	0	0.0153882	6.57e-18	0	0	0	0	0.00129655	0.000722023	0.0125465	9.21e-19	0.0810942	0	0	0.0164657	8.1e-18	0.0164657
106	0.145613	0.0105543	0	0.0088522	0	0	0	0	3.69e-20	6.99e-19	0	0.0444414	0.00181933	0.0039251	0.00534615	0.192577	0.000935815	0.430739	0.0100737	0.429295	0.0029996	0.0132471	0.00396007	0.0202992	0	8.62e-18	0.00949402	1.84e-18	3.08e-18	0.0479014	1.25e-18	0.00456536	1.95e-18	0	1.18e-19	0	0.0267567	0.327313	0.354069
107	0.546251	0.0286841	0	0.0174165	6.21e-18	0	0.0828133	0.00957572	0.0393558	0.0506807	0.0350034	0.018823	0.0046343	0	0.0326908	0.0176113	9.77e-21	0.149735	3.2e-18	0.0645316	0.0614121	0.080594	0	0.0102761	2.02e-18	0.0376786	1.91e-18	0	2.34e-18	0.0266748	0.045537	0.0129216	0.00650064	0.064748	0.0832384	0	0.140065	0.0840685	0.224134
108	0.461044	0.342631	0.0143759	0.0380373	0	4.04e-19	0.00010582	0.00561126	0.0288967	0.0626116	0	0.0857372	0.0267875	1.53e-18	0.0226987	0.0452439	0	0.0834014	0	0.081707	0.0344876	0.0425931	0.00779503	0.00465122	0.109104	0.0105483	0.0417567	1.06e-18	6.94e-18	0.0210387	0.0539584	0.0131684	0.0420888	0.0714678	0.0625704	2.6e-19	0.295943	0.0684867	0.364429
109	0.128206	0.00925185	2.61e-21	9.21e-19	1.06e-18	5.99e-18	0.0261899	0.00229691	1.13e-18	4.04e-19	8.2e-19	0.0014958	0.0217736	0	0.00400077	0.00570695	0.00321691	0.0478181	0	0.00866017	0.022183	0.0169345	0.0137129	0.00729363	0	0.037464	0.000428824	0.0140975	0	0.0154213	0.00169769	0.00672074	7.93e-19	0.0787865	0.141973	6.81e-19	0.0650051	0.0268268	0.0918319
110	0.0911497	0	0	4.69e-19	0	0.0275441	0.0286529	0.0101669	3.45e-21	8.02e-19	0	0	0.0223007	1.39e-18	4.35e-19	0.00556649	2.99e-19	0.0613202	1.38e-18	0.0282817	0.0112842	0.0136619	0.00114614	0.0060464	3.91e-18	0.0158013	0	0	0	0.0576497	0	0.0149767	2.44e-18	0.0980345	0.0191065	8.36e-18	0.022088	0.0354671	0.0575551
111	1.21e-18	4.68e-19	8.75e-20	0.00876322	0	0	0	0.0185698	0.00733721	0	0	1.56e-20	0.0465592	1.64e-18	0.000139612	0.00709822	0	0.061875	1.67e-19	0.0913776	0.00515081	0.00649832	6.26e-21	0.0167055	0	1.28e-18	0	0	0	0.0403821	0	0.0127537	5.14e-18	0.169843	0.107991	1.84e-17	0.0195554	0.0344866	0.054042
112	0.118632	0.0109796	2.35e-20	0	3.99e-19	0.0115147	0.0456018	0.0128466	0.00560469	0	1.11e-18	0.0279532	0.0404748	0	0.00739784	0.0259272	0.0049813	2.39e-20	1.06e-18	0.0700669	0.0172139	0.014729	0.0010465	0.00713579	2.35e-19	0.00362052	0	5.01e-19	0	0.0446949	0.00864289	0.0227436	0	0.0621323	0.000482634	4.37e-18	0.0379557	0.0144992	0.0524549
113	0.348216	0.0317407	0.0133997	1.28e-18	2.86e-18	0	0.0367454	0.00810158	0	0.0421996	4.31e-18	0.013737	0.0330426	9.72e-19	0.024717	0.0722056	0	9.42e-20	0.00605362	0.0592717	0.153997	0.109887	0.0239758	0.0151816	0.00178728	0.0692724	2.68e-19	0	3.12e-18	0.0300682	0.0491755	0.0164169	1.69e-18	0.0740533	0.157805	2.69e-19	0.196606	0.0361028	0.232708
114	0.289823	0.0333552	0.0054088	2.92e-18	0	0	4.96e-21	0.00232623	0	0.0179793	5.69e-19	0.00556534	0.0295439	0	0.0092368	0	0	0	0	0.00922771	0.0332174	0.0266498	0.00901614	0.00711135	0	0.000489862	0.000467801	0	0	0.0329921	0.024778	0.0151631	5.23e-18	0.243897	0.163427	0	0.0556071	4.04e-20	0.0556071
115	0.113845	0	2.88e-20	0	0	7.75e-18	0.0275411	0.00026553	0	1.01e-18	3.24e-18	1.4e-19	0.00846092	0	0.00275171	0.0984196	2.31e-19	0.0857622	4.79e-19	0.0849217	0.0184234	0.0142597	0.00256804	0.00589653	2.36e-18	0.0140063	0	0	0	0.050421	0.000405074	0.024946	5.31e-18	0.0862043	0.0679465	2.41e-18	0.0273853	0.0942326	0.121618
116	0.338686	0.0113942	6.98e-20	1.59e-18	2.37e-18	0.0065287	0.0268709	0.0073051	0	0.0174397	0	0.0340054	0.014238	4.86e-19	0.00834514	0.0547928	0	0.256481	4.37e-18	0.168219	0.0249277	0.0250904	0.00490547	1.9e-19	0	0.017418	0	1.81e-18	0	0.0534707	0.00193056	0.0106836	0	0.0131444	0.0703721	0.0065652	0.04139	0.173349	0.214739
117	0.179273	0.00916469	0.00413414	0	0	0	0.0394322	0	0.0200715	0.0507111	1.33e-18	0.00859278	0.00260742	0	0.00354713	0.0063142	0.00425148	0	0	0.00666059	0.0142869	0.0143791	0	0.0177425	1.7e-19	0.0129615	0.000916251	0.000547844	1.94e-18	0.0191204	0.0160221	0.00918358	0.00299895	0.0120824	0.0126731	0.0300074	0.055049	0.0031571	0.0582061
118	0.47445	0.0667775	1.65e-21	0.00924626	4.2e-19	2.16e-18	0.0403339	0.0144452	0.0232684	0.0400898	0.0106914	0.0202093	0.00847874	0	0.0173981	0.019681	3.28e-18	0.133521	0	1.12e-19	0.114222	0.095642	0.0213381	0.014051	0.0112316	0.0282233	0.00180984	7.91e-19	0	0.0198377	0.06619	0.0283211	0	0.184438	0.108668	0	0.175961	0.0780148	0.253975
119	0.0408578	0.0198475	0	4.67e-20	0	0.00849772	0.0293238	0.0076035	0.0252978	0.000695313	2.76e-19	0.00267315	0.0158515	7.44e-19	2.06e-21	0.0405502	0.000477468	0.0806084	2.09e-19	0.0596796	0.00512321	0.00522548	0	0.00819982	3.74e-20	0.00687978	1.24e-18	2.34e-19	7.42e-18	0.0108879	0	0.0404466	0	0.0704428	0.0581127	4.1e-18	0.0438837	0.0651954	0.109079
120	0.0395185	0.0156643	1.2e-20	0	0	0	0.0733829	0.00876118	0.00664641	1.19e-19	1.24e-18	0.0130951	0.0258962	2.02e-19	0.000719029	0.0169631	0.0145823	0.0594631	0	0.042842	0.00878074	0.00665932	9.64e-20	0.00972911	0	0.00353612	0	0	3.52e-20	0.00340297	0.0142534	0.0273037	2.56e-20	0.0771396	0.0387917	3.86e-18	0.039772	0.0399811	0.0797531
121	0.170489	0.0147707	0.00349401	1.08e-19	0	0	0.0359468	1.19e-19	0.00608812	0.0154446	1.22e-19	0.035785	0.0201319	0	0.00424143	0.0712117	0.00514898	0.0400826	0.000434448	0.101969	0.023122	0.0196279	0.0118877	0.0165967	1.14e-18	0.006646	0.00140414	8.09e-21	0	0.00876416	0.0146288	0.00312113	0.00215516	0.007231	0.00590476	0.0158338	0.0510759	0.0556471	0.106723
122	0.450496	0.0552981	0.0164366	0.00544471	9.13e-20	5.46e-19	0.0552663	0.0116263	0.0402986	0.0606644	0.0109879	0.0353564	0.0102534	8.17e-20	0.0400772	0.0733021	0	0.029904	0	0.0723505	0.0997471	0.0851878	0.0169803	0.00848619	1.71e-18	0.0767259	5.3e-19	0	0	0.0394723	0.0805677	0.0293451	0.0289168	0.0721942	0.0265073	0.0142657	0.213755	0.0516031	0.265359
123	0.0502323	0.0107317	0.00391001	0	0	3.76e-18	0.019352	0.0112139	0	0	0	0.0147739	0.0675243	0	0	0.00885988	5.66e-19	1.14e-17	0	0.0265338	0.0130259	0.00845376	0.00673104	0.0122203	0	6.66e-05	0	0	0	0.0318166	0.00587165	0.0080171	4.75e-18	0.135955	0.0891444	0	0.0240297	0.00442994	0.0284596
124	0	0.00220816	5.18e-21	0	2.57e-18	0	0	0.0116195	2.99e-20	9.38e-19	3.79e-18	1.72e-18	0.0233471	0	9.4e-19	0.0101209	0	0	6.25e-19	0.0441598	0.004843	0.000803493	0.0124265	0.0156918	0	0	4.35e-18	5.23e-20	2.08e-18	0.00612632	0.00380651	0.0154614	2.06e-18	0.101429	0.00964476	3.86e-18	0.015162	0.00506044	0.0202224
125	0.519407	0.039328	3.44e-19	0	5.64e-18	0	0.0319099	0.00375616	0.0443355	0.0752029	0.00473658	0.0366062	0.0140969	3.79e-19	0.0151661	0.02201	3.63e-18	0.0291475	2.16e-18	0.0217401	0.0547909	0.0687357	0	0.0164303	0	0.00242504	0	9.3e-19	0	0.0551957	0.0378844	0.040785	0.0134861	0.117391	0.103197	0	0.114984	0.0255787	0.140563
126	0.244935	0.0350488	0.00456105	0.00876815	0.00100213	0	0.0028034	0.00833028	0.0294874	0.0568725	0.00460582	0.00979726	0.0262636	0	0.00464778	0.0169778	0	0	1.27e-19	0.0168272	0.0388035	0.0373302	0	0.0174667	1.94e-18	0.0434457	0.000827078	0.0117158	0.000363535	0.00210953	0.0217009	0.00683002	0.00818185	0.0844006	0.158799	0.00284372	0.121321	0.0084889	0.12981
127	0.131756	2.35e-19	0.000647117	0.013836	0	2.91e-19	0.0684415	0.00798619	2.42e-19	0.00674413	9.34e-19	0.00479924	0.035403	0	0	0.033216	1.29e-19	0.0734878	0	0.130137	0.0392544	0.041642	0.00784945	7.11e-05	0	1.23e-20	2.48e-18	0	1.21e-18	0.0351909	0.00407318	0.0437135	0	0.0600231	0.0491822	3.64e-18	0.026217	0.054801	0.081018
128	0	0.00692042	0.00119357	0.0115228	0	0.0314975	0.0178086	0.00597295	0.0144984	0	2.24e-18	0.0258039	0.034996	2.27e-18	0.000542459	0.00168517	0.00615687	0	8.66e-18	0.066275	0.0215904	0.00510967	0.0128104	0.0185288	1.96e-18	1.39e-19	7.45e-19	0	1.52e-18	0.0411215	0.00491502	0.0116886	0.00443623	0.0448246	0.00958896	0	0.0454916	0.000842583	0.0463342
129	0.171417	3.79e-19	0	0.00880095	5.14e-20	0.0149257	0.0444584	0.00461324	0.0183733	0.00122525	0	0.0216843	0	0	0.00451256	0.0689267	0.00729461	0.141307	0	0.119785	0.0200844	0.0228461	0.0106383	0.0251006	0	0.0145219	0	4.97e-18	0	0.0223691	0.0042141	0.00893322	0	0.0107409	0.0134803	0.00341999	0.0599249	0.105742	0.165667
130	0.0359195	0.0083702	0.00443455	0.00281027	0	0.0193576	0.0559686	0.00805858	0.0350953	0.0190235	0	0.0265005	0.0094932	0	0.000834262	0.0419788	0.00220516	0	0	0.0477842	0.00424909	0.00198184	0.00278105	0.032674	1.98e-18	0.00678215	0	0	5.96e-18	0.0300712	0.00323439	0.012447	0.00406037	0.0120177	0.00663737	0.0116767	0.0601401	0.0209894	0.0811295
131	0.0674363	3.09e-19	6.48e-21	0.0220992	0	0.0165681	0.0172101	0.00594869	0.0109776	0.0191519	0	0.0110222	0.0256732	0	0.00481336	0.0341768	0.0102315	0.013802	0	0.115089	0.0142184	0.0103787	0.00380724	0.0189234	0	5.04e-21	0.00101667	0	4.23e-18	0.00906247	9.89e-20	0.0135335	4.29e-18	0.0113076	0.0061689	0.00884164	0.0394428	0.0239894	0.0634322
132	0.519964	0.393677	0.00387157	0.0733826	4.85e-18	0	0	0.0287945	0.186249	0.25854	0.0576005	0.0879585	0.0110061	0	0.0126079	0.0830207	0	0.23645	2.03e-18	0.230455	0.0624918	0.0800071	0.0295443	0.00353008	0.141376	0.0472479	0.0622499	0	6.74e-19	0.00923508	0.161904	0.0413842	0.00324354	0.0955707	0.117771	2.18e-18	0.470536	0.185976	0.656512
133	0.283765	0.00730102	2.64e-19	2.06e-17	3.75e-19	0	0	2.12e-19	0	2.1e-18	0	0	0.0010991	0	0.0286536	0.0625748	1.38e-18	0.125591	1.1e-17	0.11552	0.0652624	0.0666717	0.0329586	0	0	0.0197131	0	0	2.17e-19	0.0642837	0.0333635	0.0156219	0	0.190759	2.48e-19	3.31e-18	0.08062	0.12555	0.20617
134	0.279048	0.0132809	0	0.00596191	0	0.00180846	0.0616994	0.00887963	0.00164026	0.00498992	8.55e-21	0.00677608	0.00756547	0	0.00203144	0	1.41e-19	0.237198	1.63e-18	0.120704	0.0403554	0.0473054	0.00457507	0.0107279	2.63e-19	0.0351962	1.24e-18	0	0	0.0215251	0.00500405	0.0202633	0	0.0258544	0	0.0101139	0.0688214	0.120352	0.189173
135	0.408322	0.190399	6.06e-20	0.058121	3.28e-20	0	0.0157751	0.00477707	0.00481028	0.00728514	0	0.0449946	0.000874876	0.0105063	0.0256598	0.199466	0.00619224	0.463838	0.0321903	0.436294	0.0367566	0.0508558	0.00933524	0.0242082	0.0675764	0.0956046	0.0367872	0	0	0.0735499	0.058433	0.00852003	0	0	0.000212848	7.56e-18	0.255754	0.345891	0.601645
136	0.46942	0.0844249	0.0170965	0.00613398	0	0	0.0309569	0.00780205	0.0808294	0.0757995	0.0420278	0.00362482	0.0266755	2.85e-19	0.0173682	0.0423254	1.12e-18	0.0652422	9.61e-18	0.0485119	0.164387	0.132847	0.0341712	0.0118939	0.00610188	0.0413332	0.0127428	2.08e-19	0	0.0245843	0.0831277	0.00574365	0.0144357	0.171064	0.154204	0.0263	0.266824	0.0551288	0.321953
137	0.259361	0	1.74e-18	0.00370639	9.36e-18	0	0.0223275	0.00115992	2.47e-19	0	8.59e-18	0.0103741	0.0149841	3.19e-20	0.00792169	0.0815625	0	0.317833	0	0.265425	0.0267751	0.0464351	0.0092521	0.00540389	2.93e-18	0.0173047	7.12e-19	6.97e-20	1.67e-17	0.0783082	0	0.0150097	0	0.0445399	0.0108557	8.45e-19	0.0382703	0.231158	0.269429
138	0	0.0196004	0	0	3.9e-18	4.41e-18	0	0.0187522	2.56e-19	4.28e-19	0	0.00389934	0.00992942	2.15e-18	0	0.0611856	4.27e-18	0	2.88e-18	0	0.00482745	0.00599311	0.00672812	0.0168176	2.72e-18	0	3.23e-05	0	2.47e-17	0.0219741	0	0.030237	0	0.160536	0.313031	0	0.0274969	0.0305928	0.0580897
139	0.268872	2.39e-19	0	1.03e-19	0	0	0.0669631	0.0123622	0.00382197	4.16e-19	2.47e-18	0.0195362	0.0229119	8.04e-21	0.0130115	0.0653391	1.37e-18	0.183464	3.46e-18	0.12905	0.0330647	0.0394839	0	0.00142364	1.87e-18	0.048512	0	0	0	0.0804452	0.00789946	0.0238522	5.44e-18	0.0929474	0.0367459	0	0.0665558	0.125211	0.191767
140	0.112424	0	0	0.00695649	4.15e-18	1.65e-18	0.00690478	0.018813	0.016425	0.00969858	0	3.62e-22	0.0144682	0	0	0.0315396	0.00272107	0.092557	0	0.132828	0.012639	0.012419	0.00414569	0.00953963	0	0.0127235	0	0	1.68e-18	0	0.00104045	0.0128736	0.00424788	0.00742622	0.0431125	0	0.0360322	0.0693879	0.10542
141	0.307407	1.46e-18	5.92e-18	2.69e-18	0	1.12e-17	9.31e-18	0.00353512	0	1.97e-17	4.74e-18	0	0.0231409	0	0.0243969	0.174226	0	0.519333	0.015802	0.493105	0.0349066	0.0448802	0.0103733	0.0107124	3.45e-18	0.054096	0	0.00226711	0	0.00351846	4.68e-19	5.01e-20	3.45e-18	2.75e-18	0.0513962	0	0.0842526	0.355685	0.439938
142	0.676671	0.0423815	7.66e-21	0.0205449	3.64e-20	0	0.0844096	0.0141734	0.00932961	0.0394785	0	0.0234537	0.0118196	0	0.0936123	0.0219226	4.73e-19	0.230461	0	0.0759183	0.0968711	0.103887	0	0.0108361	0.00280156	0.0618534	0.000380627	0	2.28e-19	0.0795279	0.0454933	0.0216861	0	0.123124	0.0519869	0.0262857	0.209923	0.126192	0.336114
143	0.518326	0.110907	0.0201013	0.00152103	0.00349862	3.1e-18	0.0277406	0.0023636	0.0311823	0.0622261	0.0385894	0.0210018	0.0155481	0	0.0263204	0.00690704	2.37e-19	0.0245586	2.65e-18	0	0.0969188	0.0995555	0	0.0159959	0.0140504	0.0557511	0.0132383	1.44e-19	0.0110511	0.0174381	0.0726894	0.0438397	0.0106647	0.181858	0.211499	0.0184168	0.234417	0.0157328	0.25015
144	0.227262	0.0103563	1.89e-20	0	0	0	0.0478373	0.00341987	0	0	0	0.00336401	0.0098471	0	0.000185595	0.113087	0.0101024	0.222314	0	0.0746144	0.0477505	0.056743	0.00445356	0.00262467	1.34e-18	0.0504312	1.29e-18	0	1.89e-19	0.0204181	0.000243976	0.0153952	0	0.0451084	0.0297582	0	0.0809671	0.170534	0.251501
145	0.196333	0.0358112	4.18e-21	0.000407296	0	0.0169296	0.0491675	0.00807994	0.0362948	8.52e-20	6.84e-19	0.00255237	0.0156456	2.77e-19	0.0172253	0.0289077	0	0.0206774	0	0.0435201	0.0183827	0.0253983	8.43e-19	0.0116551	0	0.0251252	0.00424073	0	0	0.0203579	0.0114825	0.0491973	0.0159908	0.0545338	0.0607884	0	0.0963295	0.0254641	0.121794
146	0.0955262	0.0001206	0	8.05e-19	0	9.34e-18	7.72e-19	0.0299616	0.036478	0.0130059	0.00610599	0	0.00621429	0.00653194	0	0.128601	0	0	0.0234385	0.024389	0.00996532	0.0173371	0.00473259	0.016483	0	0	0	0	2.51e-19	2.28e-18	0.00576147	0.00947123	0	0.0949031	0.11658	3.38e-18	0.0420313	0.0650745	0.107106
147	0.25199	0	1.6e-20	0	0	6.67e-20	0.0116289	0.00595578	0.00207766	0.0097519	2.85e-19	0.00607996	0.0053633	2.67e-20	0.0190927	0.10515	2.14e-18	0.219784	0.000674874	0.197468	0.0230865	0.0332431	0.0103472	0.0109292	0	0.0160804	0	0	2.34e-18	0.0413179	0.00882329	0.00945962	0	0.0596481	0.149268	0	0.047511	0.210897	0.258408
148	0.11945	0.00408593	3.03e-20	0	0	0	0.0300056	0.000297918	0.0116504	0.0192273	1.31e-18	0.00870788	0.00900283	8.43e-19	8.29e-21	0.0170163	0.000829202	0	1.28e-18	0.012797	0.0121238	0.00539871	0.00146517	0.012934	4.64e-19	0.0241005	0.000660907	0.000836338	0	0.0202013	0.00705795	0.00547341	0.00621659	0.0190512	0.0437334	0.000899735	0.0443735	0.00850813	0.0528816
149	0.474518	0.107819	0.0101978	0.0259893	9.5e-20	0	0.0224342	0.00954814	0.0518088	0.0936117	0.0156503	0.0593706	0.0324454	0	0.0350599	0.0340391	0	0.0123087	0	0.0727419	0.114362	0.0886768	0.0141933	0.00793638	0.00277346	0.0284119	0	8.25e-19	1.26e-18	0.0566797	0.0707241	0.0344775	0.00300637	0.191212	0.159686	0	0.230265	0.0238413	0.254106
150	0.247836	0.00554949	0	2.99e-19	0	3.71e-18	0.032672	0.00505302	1.12e-18	0.00451251	0	0	0.0521416	0	0.00797011	0.0260144	0	1.34e-17	0	0.0180149	0.025731	0.024361	0.00481071	0.000941936	0	0	0	0	1.63e-17	0.0090785	0.00564549	0.0123023	3.21e-17	0.188546	0.140897	0	0.026795	0.0130072	0.0398022
151	0.411105	0.0438203	0.0101504	0	1.55e-18	2.4e-18	0.0266483	0.00543729	0.0217529	0.0668804	0.00792273	0.00747304	0.0382095	0	0.0101692	0.0764641	9.98e-19	0.0227444	0	0.0363107	0.123494	0.106287	0.0152061	0.0118595	2.48e-19	0.0692185	0.00144859	0.0148702	0	0.00334728	0.0811953	0.00539554	0.0127799	0.129179	0.101128	0.00793689	0.19679	0.0505518	0.247342
152	0.418146	0.141155	0	0.0454147	0	1.25e-18	4.98e-19	0.000196422	0.00814727	0.0292982	0	0.0540128	0.00877359	0	0.0595022	0.216438	0.0121373	0.415432	0.0661372	0.53373	0.0707776	0.0754637	0.0254711	0.0147331	0.0280122	0.0828088	0.0200989	6.52e-20	1.13e-18	0	0	0.0132552	0	9.64e-18	0.0846314	0.00112245	0.259508	0.321601	0.581108
153	0.0595174	0.0192853	0	1.65e-21	4.96e-18	0.000816882	6.7e-19	0	1.83e-19	1.53e-18	4.28e-18	0.0023134	0.0077079	2.2e-18	0.00313877	0.076548	2.24e-18	0.0204761	0	0.0704535	0.0105033	0.0155699	0.00393935	0.00539799	0	3.96e-18	3.37e-18	0	8.33e-18	0.010438	0	0.00512793	0.00746756	0.125368	0.0656851	0	0.0255502	0.0499215	0.0754717
154	0.0563723	0	0	7.41e-19	0	0	0.00165474	0.0289903	0.0180939	0.00709729	1.88e-19	3.69e-18	0.0189344	5.28e-19	3.67e-19	0.019646	0	0.0540429	3.1e-18	0.0610706	0.0155813	0.0213237	0.0020916	0	0	4.15e-18	2.04e-18	0	0	0.0595051	0.0171605	0.0182436	2.91e-18	0.180749	0.0653401	0	0.0224501	0.0386639	0.0611141
155	0.131137	0	5.82e-19	0.0252977	0	0	0.0115766	0.00170908	0.00428282	0.0022587	9.24e-22	0	0.000804908	0.000552093	7.52e-20	0.114199	0.0133847	0.293498	0.00325136	0.170118	0.01834	0.0282171	0.00177413	0.0116912	0	0.0195165	4.02e-19	0	9.78e-19	0.0207425	0	0.0104118	1e-18	0.00745215	0.00811307	0	0.0448102	0.203848	0.248658
156	0.074756	0.0564413	0	1.98e-18	0	0.00817523	2.33e-20	0.00539832	2.47e-18	0.00142047	0	0.0340912	0.00640395	2.04e-18	0.00624215	0	4.06e-19	0	1.04e-18	0.00893674	0.00483147	0.00528321	4.62e-20	0.00873506	5.11e-18	3.17e-18	0	0	0	0.0067363	0.0101827	0.0242772	0.0171657	0.115051	0.035096	6.3e-20	0.0508333	6.25e-20	0.0508333
157	0.255261	0.0477618	0.00827078	0.000847164	0	2.35e-18	0.0398987	0.00714368	0.0241998	0.0432831	0	0.0531119	0.0211016	1.3e-19	0.0203714	0.0249964	0	0	3.92e-18	0.0219314	0.0141356	0.0172654	0	0.0166369	0	0.011409	0.000771732	3.17e-19	2.18e-19	0.0346237	0.0183048	0.0112343	0.0103642	0.0611313	0.0249933	0.0238881	0.0896764	0.0124982	0.102175
158	0.130035	1.77e-18	3.94e-19	8.96e-19	0	0	0.00026799	0.00297377	0.000708834	0	0	1.17e-18	0.00631533	0.00312083	0.0165614	0.0515234	1.77e-18	0.285601	0.00535727	0.30162	0.0140216	0.0154331	0.00839846	0.0184646	0	0.00781459	0	1.74e-19	1.06e-17	0.0166784	0	6.38e-19	5.42e-18	6.65e-19	0.0337441	0.000299692	0.0383806	0.17803	0.216411
159	0.218503	0.0132466	0	0.00307967	0	0.00244208	0.0307713	0.00495483	0.0185415	0.016507	0	0.0124458	0.0135399	0	0.0149018	0.0594349	2.14e-19	0.152314	4.42e-19	0.0530834	0.0365311	0.0407166	0.00557827	0.0199586	0.00583735	0.0480978	0.00328812	8.71e-20	0	0.0322288	0.0119488	0.015574	1.37e-18	0.0483133	0.0277461	0.011212	0.100852	0.107105	0.207957
160	0.252295	0.0146046	0.00555264	1.03e-18	0	0	0.0422023	0.000778771	0.0067233	0.00589587	0.000120037	0.00744459	0.0240666	0	0.0102708	0.0427708	1.4e-19	0	0	0.025769	0.0277535	0.0263474	0.000306993	0.0199774	0	0.0226903	0.00608378	3.67e-20	0	0.0309588	0.0118028	0.00860712	0.00737223	0.0271943	0.0525413	0.0256756	0.0680133	0.0213854	0.0893987
161	0.0981745	0.00270056	1.05e-20	0.0109745	2.9e-19	0.00512016	0.0609246	2.33e-20	0.00137909	0.00371154	1.94e-18	0.031	3.35e-19	0	0	0.0362396	0.00612678	0.0866961	1.64e-18	0.0945004	0.0151879	0.0159883	0.0104267	0.0177206	0	0	0	5.88e-19	0	0.020272	0	0.0113851	0.00521097	0.0555113	0.0369126	9.2e-20	0.0287433	0.0624603	0.0912035
162	0.05392	0	9.16e-21	0.00301201	0	0	0.0369739	1.53e-05	0.0129485	3.33e-05	0	0.0130581	0.000125223	0.00262108	0.0130725	0.0724366	0.0157347	0.152719	0.000192746	0.108658	0.00601142	0.0150108	0.00674572	0.0154003	6.07e-19	0.0386759	3.63e-19	2.41e-19	0	0	0	0.00546101	0.0143335	1.68e-19	0.00117684	0.000889503	0.0678955	0.117036	0.184932
163	0.149998	0.0979881	0.00584146	0.00595037	1.4e-18	0	0.00610931	0.018508	1.78e-19	0	0	0.0562066	0.040391	0	0.0115125	0.0251285	0.00677539	0.00962554	0	0.0865213	0.00210841	0.00847364	0	0.00882685	0.00718024	0.00826267	0.015109	0	4.13e-19	0.0270576	0.00551266	0.0178953	0.0181306	0.11163	0.0812685	0	0.090316	0.0188436	0.10916
164	0.239493	0.0363626	0	0	0	0	0.0322794	0.00408329	7.09e-20	0.00787117	0	0.018857	0.00111779	0	0.00189843	0.0118493	0	0.076136	1.14e-18	0.0842198	0.0329076	0.0320334	0.013074	0.015534	9.98e-19	0.0289393	0.00202402	0.0012955	0	0.0279706	0.00841326	0.0177358	0.00423381	0.0361	0.0163006	0.00678616	0.0779583	0.0444875	0.122446
165	0.0160362	0.0019351	6.04e-22	0.0021738	0	0.00184641	0.057933	0.0218151	0.0200364	0.00562867	1.07e-18	0.0154847	0.04163	6.36e-20	0.000824925	0.061953	0.00011897	0	0	0.0517637	0.00812174	0.00422304	0.00115261	0.0114995	6.73e-18	0	1.59e-18	0	7.06e-19	0.0330632	0.00515553	0.00637686	0	0.0708571	0.00498208	0	0.0283578	0.0309765	0.0593342
166	0.265106	0.0270291	0.00407708	0	0	0	0.0130614	0.00294507	0.00888015	0.0462706	0	0.0105757	0.0146995	0	0.00437872	0	2.72e-18	6.08e-19	0	0.00306918	0.0469988	0.0302688	0.0107813	0.0233848	8.92e-19	0.0198687	0	0	0	0.00494253	0.016272	0.015545	0.0273053	0.0748517	0.0663627	0.0164137	0.0870269	3.06e-19	0.0870269
167	0.169883	0.0100906	0.000691828	2.29e-19	2.07e-19	1.77e-19	0.0505075	0.00158802	9.85e-05	0.0123654	0	0.0231968	0.00691847	0	0.013693	0.000461806	0.000599489	0.0918183	0	0.0618336	0.020653	0.0191552	0.00122682	0.0200686	0	0.0240061	3.26e-19	0.00387519	4.52e-20	0.0132572	0.002645	0.0109137	0	1.03e-19	0.0261084	0.0177306	0.0620564	0.0488621	0.110919
168	0.565484	0	5.57e-19	0.0167384	1.41e-18	1.7e-18	0.00634483	0.00633252	0.0245411	0.00892437	0	0.0123001	0.00926688	0.0120188	0.0768993	0.184045	0	0.465473	0.0763901	0.362752	0.0520182	0.0563872	0.00750281	0.0468414	7.94e-19	0.160465	2.9e-18	0	2.38e-18	0.0671106	0	0	0	0	0.0828869	0.0103086	0.24051	0.329984	0.570494
169	0.280375	0.0426736	0.0231839	7.09e-19	0	1.02e-18	0.0202583	0	0.0102448	0.0522155	4.12e-18	0.0223533	0.0338627	0	0.0181298	5.6e-19	3.65e-18	0	0.0189288	0.0302195	0.0513775	0.0378172	0.000947179	0.0320337	1.57e-18	0.0196225	0.00287008	5.11e-20	5.14e-19	2.85e-18	0.0409747	0.00444958	0	0.0354241	0.216621	0.00669105	0.116055	3.49e-19	0.116055
170	0.150628	1.16e-17	0	3.99e-18	1.78e-18	0	4.07e-18	0	0	1.09e-17	7.22e-18	3.5e-18	0.0262745	1.47e-18	0.0026483	0.204862	5.1e-19	0.109286	0	0.360799	0	0.0078368	0.00717669	0.00312925	0	0	6.75e-18	0.000953547	1.56e-17	0.0160507	0	2.34e-20	1.87e-18	0.112081	0.0918267	0	0.0044874	0.159135	0.163622
171	0.429052	0	0	3.95e-20	2e-18	4e-18	0.0107397	0.00206526	0	0	1.74e-17	0.00715623	0	0.00962164	0.0619919	0.365028	0	0.643739	0.00484349	0.633538	0.0730096	0.0389576	0.0976342	0.0232238	0	0.21269	2.79e-18	0.0477501	3.69e-18	0.0222105	0	0.00214688	0	0	0	0.0133562	0.27911	0.670642	0.949753
172	0.220521	0.0135883	0.00159603	6.65e-21	0	3.63e-19	0.0401505	0.00416127	0.00471986	0.0116316	0	0.0243047	0.024534	0	0.00583942	0.0133514	0.000269545	0	1.32e-18	0.00250397	0.0463695	0.0390706	0.00293816	0.0113503	0	0.0189662	5.13e-19	0	3.39e-21	0.024748	0.0135951	0.0159984	0.00423876	0.10294	0.0468188	6.99e-19	0.067402	0.00667571	0.0740778
173	0.319502	0	2.37e-19	0.00717617	0	0	0.0113549	0	0	1.49e-18	1.47e-17	0	0.0043829	0.00129414	0.0202339	0.374596	0.00170346	0.0475329	0.0244549	0.45178	0.00587357	0.0180396	0	0.0098617	4.11e-18	0.0358429	3.74e-17	0.00465606	1.56e-17	0.0496511	8.44e-19	0	1.03e-18	2.88e-20	6.53e-21	0.0247469	0.0521144	0.211065	0.263179
174	0.124079	0.0266638	0	3.61e-18	3.14e-20	0	0	2.23e-19	5.28e-19	0	2.37e-18	0.0243559	0.0244526	1.46e-18	3.91e-19	0.0291751	2.07e-18	0	1.54e-19	1.05e-18	0.0208828	0.018118	0.00856313	0.0164863	0.026384	1.93e-17	5.16e-20	2.89e-18	0	8.46e-21	0.0364354	0.0387288	0	0.251937	0.164052	7.55e-19	0.0426886	0.0145875	0.0572762
175	0.0657431	2.84e-18	0	0	2.99e-18	0	0.0127923	0.0131075	0	3.37e-18	0	0.0202774	0.0288768	1.58e-18	0.00129835	0.0544456	0	0.0281556	0	0.122228	0.0115562	0.00926097	0.00533171	0	8.44e-18	0.00139107	0	2.18e-19	0	0.0390189	0.00116357	0.0149155	0	0.109388	0	0	0.00949706	0.0431978	0.0526949
176	0.0221317	3.08e-19	0	5.4e-19	0	3.06e-18	1.68e-18	0.00223246	0	0	2.96e-19	1.84e-18	0.0228547	1.21e-18	0	0.0117882	1.75e-18	0.00228132	1.15e-17	0.0308451	0.0103287	0.0112456	0.00243129	0.0115353	0	0	2.71e-19	8.12e-20	0	0.0218549	0	0.00897343	0	0.173289	0.121239	1.13e-17	0.014576	0.00907541	0.0236514
177	0.138308	0.00339364	0	0	2.25e-18	0.0499753	0.0668499	0.00842365	0.00836447	0.00782011	0	0.0461478	4.17e-21	0	0.00473285	0.00991799	0.0212479	0.0355739	0	0.0928757	0.0139271	0.0188956	1.57e-18	0.0234748	0	0.00796162	1.87e-18	0	0	0.0463057	0.00625684	0.00707223	0	0.0389605	0.00250716	9.11e-19	0.0554016	0.0251352	0.0805368
178	0.0131904	0.0481917	0	0	5.69e-19	0	0.0146202	0.0124859	0.0184521	0.00470291	0	0.0437195	0.0309832	0	0	0	0.000523545	0.0261707	0	0.0405144	0.00390714	0.00155244	2.91e-19	0.0149038	0	0.00367665	0.00533268	0	0	0.052277	0.00329038	0.00814558	0	0.00679137	0.107621	0	0.05977	0.0145466	0.0743165
179	0	0.00732614	0.00277817	0	1e-18	6.48e-19	0.0184068	0.0103685	0.00264993	1e-18	4.64e-18	0.0105825	0.0169788	0	0	0	0.000503558	2.17e-18	3.54e-18	0.0112252	0.00197372	0	0	0.0171182	0	9.09e-19	0	3.91e-19	3.77e-18	0.0200421	0.000305036	0.00855537	0.00376212	0.0303392	0.0494129	0	0.0197143	1.46e-18	0.0197143
180	0.0415929	0.0266968	0.0043251	0.00892703	0.0055767	0.0190249	0.0702438	0.00113033	0.00571379	0.0280472	0	0.0404832	0.00020355	1.66e-19	0.00545218	0.02028	0.00181623	0.0140031	4.05e-19	0.0638038	0.0158095	0.0105915	0.00846228	0.0239005	0	0.011529	2.26e-18	2.73e-19	2.04e-18	0.00903342	0.00463161	0.0124614	0	0.0107201	0.0115867	0.0147123	0.0643299	0.0171415	0.0814714
181	0.149948	0.0177592	0.0114579	0	2.2e-18	0.0352677	0.0292343	0.0130693	0.0178034	0.0256994	0	0.0411447	0	4.33e-19	0.003333	0.0248273	0	4.36e-18	2.18e-18	0.0334125	0.0145502	0.00578473	0.00600072	0.0339459	1.46e-17	0	0	1.19e-18	0	0.0187872	0.0149625	0.0213293	0.0176442	0.0377749	0.0334678	0.00294584	0.0582611	0.0124136	0.0706747
182	0.0414034	0.0197221	0.010405	0.0137004	2.59e-20	0.0371595	0.0486288	0.0215948	0.062665	0.0206385	0	0.0169759	0.0118185	0	8.5e-21	0.00301092	0	7.29e-18	0	0.0436425	0.0106592	0	0.00868017	0.0328539	0	0	0.00158183	0	1.3e-17	0.0248421	0.00542394	0.0203923	5.92e-18	0.026879	0	0.00888981	0.0839335	0.00150546	0.085439
183	0.360627	0.148386	3.96e-20	0.066064	4.25e-19	0.0318159	0.0824191	0.0131783	0.120945	0.142996	0.0606174	0.0600088	0.0046097	0.00396527	0.0107093	0.0147377	0.00197854	0.0112761	5.86e-19	0.0278804	0.00657789	0.0185658	0	0.0143678	0.0311003	0.0295233	0.0115425	0	0.0209034	0.0119006	0.0461624	0.026552	0.00104098	0.0722745	0	8.66e-19	0.235594	0.0130069	0.248601
184	0.149814	5.66e-19	1.67e-19	0.036994	0	0.00267486	0.0609177	0.0189262	0.0112131	0.0118413	0	0.0216711	0.00504945	4.26e-20	0.00177147	0.0398524	0.00952559	0.21905	0	0.196644	0.00933958	0.0144085	0	0.00210897	2.61e-18	0.00881888	0	0	0	0	0	0.0089172	0	0.00721138	0	7.67e-19	0.0285184	0.130084	0.158602
185	0.0422953	0	0	0.00496028	0	0.0262153	0.0159189	0.000374669	2.2e-19	1.7e-19	0	0.016236	0.00656776	0	3.13e-19	0.00464182	0.0126683	0.208703	0	0.0644506	0.00289184	0.00540573	0	0.00613211	7.05e-18	0	2.86e-18	0	2.83e-18	0.0591402	1.07e-18	0.011492	1.14e-18	0.0297615	0.0258956	0	0.0144615	0.106672	0.121134
186	0.44433	0.209862	0.0284691	4.77e-18	3.83e-19	5.6e-19	0.0558552	0.00934083	0.0157416	0.0739557	0.0123596	0.0429055	0.029483	0	0.0257001	0.0218573	0	0	0.0018665	0.030556	0.0379932	0.0400794	0	0.013941	0.0705603	0.0710576	0.0213162	0	0	0.00773472	0.0539163	0.0264614	0.0122353	0.11876	0.169274	0	0.249531	0.0109286	0.260459
187	0	0.0151893	0.00392851	2.33e-19	0	0.00374047	0	0.000321046	0.00952883	0.00934308	0	0.00430733	0.026349	1.17e-18	0.00305858	0	0.00994514	0	9.11e-18	0.0552751	0.000819618	0.00429925	0.00105309	0.024996	0	0	0.000744624	4.64e-05	1.57e-18	1.3e-18	0.00296378	0.0121156	0.00458622	0.0260358	0.0814528	0	0.0423893	0	0.0423893
188	0.409361	0.0571451	0.00039808	2.21e-19	0	3.87e-18	0	0.0306572	0.0747594	0.0509316	0.0313351	0.0082939	0.0503532	9.3e-19	0.00566659	0.00950254	0	0.0461781	0	0	0.110889	0.0747466	0.0523732	0.021681	3.69e-18	0.0363275	0	0	9.51e-18	0.0564705	0.0295621	0.0133653	0	0.210572	0.335139	0	0.204312	0.0278403	0.232152
189	0	0.0138065	0.00346098	0.0104878	0	0.00939387	1.84e-19	0.00818692	0.0349164	0.012564	0	3.98e-19	0.00477428	1e-18	0	0.00426053	0.00206532	0.000490691	4.21e-18	0.0360564	0	7.62e-20	0.0019173	0.0201605	0	4.88e-19	5.11e-20	0	0	0.0169768	0	0.0105374	0	0.0064554	0.0899626	3.19e-18	0.0472992	0.00237561	0.0496748
190	0	0.0149745	0.000637075	0.0198184	4.55e-20	0.0049916	0.0122995	0.00655132	0.0254841	0.00843783	1.15e-18	0.0179628	0.0161972	9.52e-19	3.83e-05	0.00696128	0.00503342	9.7e-19	0	0.010342	0	0.00107152	0.00286995	0.0212854	4.22e-19	5.69e-19	0	7.38e-05	2.41e-20	0.0153653	0.00193105	0.00400582	0.0164952	0.0159988	0.0828576	0	0.0445929	0.00348064	0.0480736
191	0.226371	0.124739	8.64e-19	0	0	0	0.0205405	0.0418182	0.0988471	0.0824041	8.33e-18	0.0627178	0.0372355	0	0.00206386	0.0123847	3.61e-18	0	2.03e-18	0.0112689	0.0356916	0.0157021	0.0226122	0.029282	0.0229209	0	0.00880411	4.09e-18	0	3.49e-19	0.0667088	0.0281702	0	0.110835	0.334778	0.00327965	0.193749	0.00619235	0.199941
192	0.266036	0.00195462	0.00360923	4.86e-19	0	1.34e-18	0.0183807	0.00526979	0.00849539	0.0110969	0	1.31e-20	0.02038	5.39e-19	0.00495023	0.0161732	0	0	0	0.0304411	0.0311937	0.0264561	0.00244734	0.0219653	1.06e-18	0.0373282	1.81e-18	0.00438957	6.04e-18	0.000805788	0.00306603	0.0137114	0	0.0327962	0.227471	3.08e-18	0.073518	0.0080866	0.0816046
193	0.0356867	8.4e-20	3.82e-21	1.51e-18	0	0	0.00128844	0.000857477	0.0028598	0.00825973	0	0	0.0102829	0	0	0	1.54e-20	0.16717	4.34e-19	0.117724	0.00356231	0.00449872	0.000153239	0.0116708	1.47e-18	0	3.93e-18	0	0	0.000158897	0.000334973	0.00550053	4.04e-19	0.0617246	0.0570421	0.00356618	0.012062	0.0871728	0.0992348
194	0	0.0151289	9e-20	0	1.69e-18	0.00420233	0.00197961	0.00914895	6.3e-20	0	0	0	0.00762493	3.33e-18	0.000861545	0.00346869	0.00664804	8.8e-18	3.61e-19	0.0332704	0.00577513	0.00886324	3.13e-20	0.023807	4.51e-20	3.08e-19	0.00282366	1.14e-19	0	0.0310259	0.0111476	0.0137525	0.00783693	0.0609722	0.106498	0	0.0348138	0.00173435	0.0365481
195	0	2.39e-22	0	0	3.1e-18	0.00817164	0.0381439	0.0287166	0.0118045	0.000528154	0	0.0196961	0.0283906	0	0.00111752	0.00808529	0.00312616	5.1e-18	9.02e-18	0.0242884	0.00945032	0.00329391	0.00328816	0.0219488	3.77e-18	4.51e-18	8.93e-19	4.16e-19	8.75e-18	0.0467938	0.00377552	0.0153868	0.000228389	0.0720644	0.00673308	0	0.0316316	0.00404264	0.0356742
196	0.267491	0.0330618	0.00553935	1.23e-17	0	4.86e-18	1.2e-18	0.0110438	0	0.0200366	2.26e-19	0.00798377	0.0329367	0	0.00461696	0.00719878	0.00476652	0.0389815	0	1.28e-19	0.0477033	0.0399173	0.00294977	0.00505132	0.00174031	0	0.00149698	1.89e-20	1.17e-19	0.0411105	0.0244451	0.0161211	1.87e-17	0.110307	0.227866	0	0.0634666	0.0230901	0.0865567
197	0.0331135	0.0115076	0.00318663	9.27e-19	5.57e-19	0.00376325	0.0388735	6.54e-05	0	0.00918443	0	0.0109846	0.0727297	8.41e-18	0	0.00948378	4.91e-18	8.9e-18	2.79e-18	0.0198578	0.00986398	0.0066713	0.00172238	0.00712246	0.00469205	1.75e-18	0	0	0	0.00848813	0.00117419	0.0176669	0	0.11661	0.221796	0	0.018996	0.00474189	0.0237379
198	0.0128196	0.0230727	0.000427168	4.35e-18	7.97e-19	6.39e-20	0.0189917	0.00572896	0	2.36e-19	9.21e-19	0.0180388	0.0160272	0	0.00294578	0	0	0	0	0.0136986	0.00174442	0.00058056	0.00330998	0.0148437	9.88e-20	0.00162317	0	1.36e-20	1.68e-17	0	0.00660227	0.00806011	0.0212811	0.0445982	0.00662003	4.61e-19	0.0294865	0	0.0294865
199	0.329798	0.0162549	0.00560922	0.0013997	0	0.011347	0.0634783	0.00852708	0.0216719	0.0318459	0	0.0177419	0.0166384	0	0.0225379	0.0348808	0.00361595	0.102527	0	0.130473	0.0351318	0.046643	0	0.0113176	4.29e-19	0.0557865	8.16e-19	0.0055111	1.38e-18	0.0265769	0.0137175	0.0204232	0.0073702	0.0254613	0.099853	0.0225938	0.114552	0.0687037	0.183255
200	0.252565	1.78e-18	2.16e-22	0	1.65e-18	0	0.0314679	0.00420328	3.36e-18	0	0	0.00595965	0.000286005	0	0.0373236	0.0376571	0	0.352562	0	0.160609	0.0456609	0.0505278	0.00421438	0.00314666	0	0.0432106	1.07e-17	0.00205767	1.29e-17	0.0274573	0	0.0123771	1.08e-19	0.041587	0.00566838	1.63e-17	0.0875995	0.197367	0.284967
201	0.421983	0.0225577	1.3e-20	0	0	1.85e-18	0.0520705	0.00522473	0	0.0172261	6.06e-19	0.00829289	0.0217303	8.28e-19	0.0269369	0.0155695	1.34e-18	0.0862873	7.85e-19	0.0935248	0.121452	0.0796405	0.031924	0.00389849	0	0.0705221	2.55e-18	1.18e-19	0	0.0379825	0.0307665	0.0113446	4.88e-19	0.0543755	0.14514	3.34e-18	0.163578	0.0522876	0.215866
202	0.360589	0.048595	0.0144967	0.00950558	0	0	0.0351012	0.00923874	0.0149483	0.0245511	0.000652933	0.0263494	0.0646089	0	0.0223138	0.124342	0	7.02e-18	0	0.0367168	0.15143	0.104213	0.035375	0.0375912	2.83e-18	0.0891254	0	0	5.86e-19	0.0226423	0.0218878	0.00868421	0.00920232	0.153784	0.0982592	0.0381485	0.242669	0.062171	0.30484
203	0.23385	0.0590631	0.00777509	1.64e-19	7.1e-21	0	0.0429269	0	0	0.0161266	0	0.0257034	0.0117421	0	0.0117212	0.0691743	0.00127673	0.0198064	0.0217525	0.08975	0.0222193	0.0311018	1.08e-18	0.0256664	0.00984582	0.0498837	0.0109839	0.00414959	4.8e-18	0	0.00688521	0.0173965	0.00888704	0.00884444	0.0932249	0	0.115987	0.0444904	0.160477
204	0.653806	0.0696627	0.00866739	0.0130428	0	0	0.0381131	0.0097014	0.030559	0.0632722	0.0206755	0.028923	0.0162674	5.24e-19	0.0439921	0.04648	0	0.094901	0	0.0394085	0.143963	0.133772	0.00394037	0.0145709	0	0.0902727	0.00683637	2.72e-20	0	0.013414	0.0731644	0.0122509	0	0.218212	0.165303	0.00599461	0.262014	0.0706905	0.332704
205	0.454434	0.0374974	0.0112223	0	5.4e-19	7.19e-19	0.0478972	0.00169375	1.73e-21	0.0417162	0	0.0342297	0.0106848	0	0.0391902	0.0116871	0	0.0388837	1.44e-19	0.0100597	0.0563037	0.0604005	0	0.0167211	0.00563173	0.00900472	0.000373965	5.8e-19	0	0.0351976	0.0357403	0.0123277	1.65e-18	0.0950855	0.179983	0.0106632	0.105811	0.0252854	0.131097
206	0.031242	0.0113458	1.16e-20	0	0	2.05e-18	0.0358506	0.000712463	1.01e-19	0	0	0.0188995	0.0210622	0	0	0.0170201	0.00594259	0	0	0.00144321	0.0179486	0.0184245	0.00781428	0.0184372	8.03e-19	2.15e-20	2.57e-18	0	1.65e-18	0.00342153	0.00879593	0.0271859	7.01e-18	0.0824957	0.0754193	3.48e-18	0.0357828	0.00851006	0.0442929
207	0.186943	0.0100532	1.01e-18	0	6.63e-18	1.03e-18	0.00151947	2.23e-19	0.00266954	0	0	0.0146645	0.0111325	3.1e-20	0.00698101	0.148109	0.010795	0.473344	0	0.334574	0.0129504	0.0250812	0.000675632	0.009321	2.58e-18	0.0200072	0.00292554	3.97e-19	0	0.0502255	0	0.0148501	4.61e-19	1e-18	0.0575362	0	0.0485183	0.314583	0.363101
208	0.331008	0.0621132	0.00920367	0.00015565	0	0.0225249	1.03e-17	0.0116931	0.0326774	0.0497905	6.91e-19	0.029273	0.0161609	8.52e-20	0.0127803	0	0	0.0309697	0	0.0576769	0.0333175	0.0336274	0.0101228	0.00828697	0.013925	0.00241867	0.0034118	6.59e-20	2.05e-17	0	0.0409592	0.00849881	1.98e-19	0	0.130148	0.0162221	0.101063	0.0154848	0.116548
209	0.00229564	0.00816546	0.00529781	0.00575456	0	0.0148422	0	0.00687658	0.0131519	0	1.6e-18	0.01956	0.0216683	0	0	0.0465053	0.00517839	0	4.57e-19	0.0544077	0.00965704	0.00662798	0.00693572	0.0169058	0	0.00148587	0	0	0	0.01091	0.0013282	0.00786325	0	0.0386875	0.10743	0	0.036363	0.0232527	0.0596156
210	0.00680429	0	0.000179982	0.000991275	0.00167535	0.0113481	2.96e-18	0.00346829	0.00399241	0.000373124	3.5e-18	0.0163055	0.0436572	5.13e-19	0	0.0819718	0.00151406	4.87e-20	0	0.0452191	0.0151014	0.0015733	0.0198915	0.00975751	0	0.00950687	0	6.72e-19	0	0.0062343	0.00377099	0.000884436	0	0.0228636	0.0460908	1.68e-19	0.0276984	0.0409859	0.0686843
211	0.013216	0.00893172	0	1.98e-19	0	0.0581292	0	0.00352246	0.00394524	0	5.31e-19	0.00286421	0.00236813	0	0	1.08e-18	5.29e-21	3.79e-18	1.65e-18	0.048414	0.00437036	0.00142891	0.00334238	0.0172847	0.0034572	2.85e-20	0	0.000602052	0	0.0477188	0.000917747	0.00587251	0	0	0.0622419	2.52e-18	0.0234227	2.49e-18	0.0234227
212	0.0259078	0.00258188	0	0.00230598	0	0.0391903	0.0119616	0.0114121	0.00202656	3.43e-19	0	0.0268971	0.00842923	6.26e-19	0	0.0119008	0.0103147	0.0131739	1.92e-18	0.0114626	0.00892535	0.000474931	0.00587757	0.00880072	0	0.0249554	6.61e-18	0.00245413	3.98e-19	0.0263219	0.00123678	0.00205355	0.00422028	9.18e-19	0.0938973	1.33e-17	0.0400392	0.0129954	0.0530346
213	0.134666	5.64e-19	3.68e-19	0	0	4.23e-18	3.08e-18	0	9.53e-19	0	0	6.75e-19	0.00801818	0	1.39e-19	0.204268	2.47e-19	0.0377037	0	0.106819	0.0604108	0.0596742	0.0453346	0.00356365	5.35e-18	0	0	0.00559278	0	0	0.0305474	0.0026769	2.78e-20	0.0848205	0.0291201	0.010026	0.0463781	0.120986	0.167364
214	0.0101186	0.0374443	0.00129852	0.024038	0	1.09e-18	3.67e-18	0.0045333	0.0203295	2.16e-19	0	0.0108348	0.0151071	0	0	0.0134776	0.0026956	0.0159773	2.51e-19	0.0220686	0.0146201	0.0089019	0.0123438	0.0125188	0.00689521	7.98e-21	0	0	0	0.0203108	6.49e-19	0.0161898	3.42e-18	0.046084	0.143347	2.69e-18	0.0584055	0.0186626	0.0770681
215	0.544344	0.763982	0.0521741	0.194077	0.0642528	0.0671371	3.58e-18	1.04e-19	0.0403649	0.101303	0	0.206208	0	0	0.023981	0.0835452	0.0154374	0.132865	0	0.245445	0.0279664	0.0449605	0.0156662	0.0175187	0.316013	0.0138982	0.145097	9.11e-19	0	0.0223671	0.0268055	0.00155964	1.02e-17	2.73e-18	0.00183885	0	0.644934	0.108205	0.753139
216	0.127742	0.012884	0.0114494	0	2.44e-19	0.0244109	0.0127078	0.0142758	0.024429	0.0480487	1.43e-19	0.0240746	0.0119766	3.91e-19	0.00664323	0.0443277	0.00264192	0	3.33e-19	0.0578804	0.0194709	0.0111416	0.00383838	0.0154472	0.00277606	0.00900716	0	0	8e-19	0.0183499	0.00457967	0.0128108	0.00655882	0.0227474	0.09022	0.00763104	0.060349	0.0221638	0.0825128
217	0.525221	0.0720794	2.9e-20	0.00373603	0	0.0236786	0	0.000922068	0.0349874	0.0974923	0	0.0182615	0.0246006	5.23e-18	0.0208664	0.0296516	0	0	0	0.0257573	0.0577175	0.0538124	0.0218937	0.00791694	0.028001	0.0303164	1.73e-19	6.12e-19	0	0	0.0317246	0.0189139	3.16e-18	0.0889703	0.137948	0.00419171	0.149256	0.0148258	0.164082
218	0.0164684	0.0106248	0	1.39e-18	2.24e-18	0	0	1.67e-19	0	0	0	0	0.0194189	0	1.92e-19	0.0709322	0.00401877	0	0	0.0375623	0.0122185	0.00760219	0.0160711	0.0101577	0.0048772	0	1.58e-18	0	9.17e-18	0.0270333	0	0.00632557	4.21e-18	0.0972614	0.129255	0	0.0246799	0.0354661	0.060146
219	0.00355612	0.000896646	0.00269548	5.42e-20	0	0.0243184	1.99e-18	0.00622755	0	0.0043275	0	0.0234891	0.0408985	0	0.00100133	0.0584548	0.00504091	0	0	0.101081	0.00451963	4.19e-19	0.00604104	0.0052091	3.91e-19	0	0	1.65e-18	1.74e-18	0.00662444	0	0.00266183	0	0.0758292	0.0480381	8.39e-18	0.0111117	0.0292274	0.0403391
220	0.604033	0.101571	0.0131935	0.0385754	8.61e-19	1.41e-20	0.00385733	0.00672474	0.113558	0.159321	0.111445	0.000741259	0.0157478	2.32e-19	0.0493693	0.00849328	1.79e-18	0.0215847	9.32e-19	8.5e-19	0.110147	0.0910736	0.0368296	1.36e-19	0.0491244	0.0355068	0	0	0.00635538	0.0613956	0.130896	0.0322033	0	0.397616	0.26432	7.53e-18	0.277672	0.0171909	0.294863
221	0.0260046	0	0.00502223	0	0	8.77e-19	0	0.00053479	1.12e-20	0.00852625	2.35e-18	0.0151266	0.0218652	5.48e-19	0.000112412	0.0530925	0.00550641	0	0	0.0216415	0.0128704	0.00290355	0.00986099	0.00838643	0	0.00270515	0	0	0	0.00603158	9.48e-05	5.86e-19	0.00278554	0.0321606	0.0720464	1.04e-18	0.0197205	0.0265463	0.0462668
222	0.0271795	0.0415219	0.0089675	0.00404649	0.00145328	1.58e-18	0	0.00164894	0.00789292	0.0136672	0	0.0171813	0.0250967	2.36e-18	0.000734805	0.00878294	0	9.24e-19	0	0.0101533	0.00783107	0.00170741	0.00809486	0.0101406	0.00532205	0	0.00431746	7.33e-20	4.08e-18	0	0.00380922	0.00308859	0.0149606	0.047682	0.157778	2e-17	0.0463831	0.00439147	0.0507745
223	0.356856	0.0237019	0.00173707	6.24e-19	0	9.84e-19	0	0.00312402	0.0201044	0.0475803	0.00577504	0.036504	0.0257378	4.79e-19	0.0132089	0	0.000420632	0	4.49e-19	1.21e-20	0.0432451	0.0412169	0.00624588	0.012134	0.00270762	0	0	9.03e-19	4.98e-18	0.0283067	0.0186658	0.0246825	1.34e-19	0.104766	0.181705	1.26e-18	0.0752099	0	0.0752099
224	0.208224	0.0115603	1.54e-21	1.88e-18	1.4e-20	0.0119231	1.46e-18	8.79e-20	2.43e-18	6.9e-21	5.78e-19	0.0367102	0.0238773	0	0.0224542	0	2.17e-19	0.0241032	4.08e-18	0.0404912	0.0309622	0.0205531	0.00344413	0.00837059	1.04e-18	0.00132741	1.91e-18	0	0	0.0234267	7.25e-19	0.00150526	0.0015827	0.0451332	0.14766	1.07e-18	0.0497831	0.0128057	0.0625888
225	0.17293	5.01e-21	0	0	1.95e-18	0.0358814	1.65e-19	0	5.25e-19	0	9.75e-19	0.0506448	0.00219389	1.67e-18	0.00289529	0.0416286	0	0	8.76e-18	0.0180049	0.0238929	0.021981	0.00467791	0.00938218	2.94e-18	0.00378236	6.67e-18	2.55e-06	9.38e-18	0.0567603	0.00312294	0	0	0.0180554	2.23e-19	0.0156804	0.0266368	0.0208143	0.0474511
226	0.0601291	0.0249178	2.11e-20	3.33e-18	0	0	0	6.2e-19	1.99e-18	6.42e-19	0	0.029498	0.0376147	1.84e-18	2.51e-19	0.00782201	0	0.061735	1.6e-17	0.012844	0.0237342	0.0158249	0.0181066	0.0139619	0.0102883	0	0	0	0	0.0549842	1.81e-19	0.00917593	0	0.101773	0.170544	0	0.0417426	0.0347785	0.0765211
227	0.512516	0.0576555	0.0096035	0.0148184	0	0	9.36e-19	0.00193951	0.017905	0.0474174	0.0180937	0.0270795	0.0163813	2.1e-19	0.0547834	0.0285719	2.35e-18	0.0575518	0	0.000823339	0.08491	0.0767967	0.0178942	0.0133822	0.00769284	0.0527135	2.06e-19	0	0	0.0116214	0.0297307	0	0.0108181	0.0973206	0.159987	0.0143009	0.187566	0.0441585	0.231725
228	0.197348	0.0181353	0.00478819	0.00389337	5.04e-20	0.00337053	9.4e-19	0.0203398	0.0290872	0.0104792	0	0.0217045	0.0268942	0	0.0113986	0.0215964	0.00572031	0	2.68e-18	0.142889	0.0463978	0.0381532	0.0208789	0.00553641	0.000334127	0.000787627	7.84e-05	7.1e-20	0	0.0183098	0.00853552	0.0214945	0.0072392	0.13561	0.117163	2.55e-19	0.0780422	0.0107982	0.0888404
229	0.0225899	0.00929617	0.00327961	0.00260054	2.27e-18	0.0158645	0.00930272	0.00812359	0.0208308	0.0188903	0	0.0156626	0.0222794	0	0	0	0	1.15e-17	1.3e-18	0	0.0157922	0.00313872	0.00906614	0.0108566	0.000172824	0.000134868	1.72e-18	5.85e-19	0	0.0579279	0.00405434	0.00385743	0	0.0473731	0.0297535	0.00132192	0.0379403	6.06e-18	0.0379403
230	0.204046	0.0215146	1.04e-20	7.75e-19	0	0	0.0137538	2.56e-06	0	0	3.45e-18	0.00691986	0.0167637	0	0.00285186	0.0118173	1.42e-19	0.0808548	0	0.0991471	0.0613576	0.0527197	0.0238342	0.000940466	1.08e-19	0.0185103	0.00152617	0	0	0.0246129	0.00638406	0.0126039	1.63e-19	0.02956	0.0178497	0	0.0701165	0.0495786	0.119695
231	0.177034	0.0340782	0.00811639	0.00030794	1.63e-18	4.11e-19	0.000594626	0.0024001	0.0216477	0.0576378	6.67e-18	0.0096971	0.0220146	0	0	0.0122766	0	0.0112311	2.48e-19	0.0716265	0.0545807	0.039627	0.0234818	0.00508075	7.58e-19	0.0236511	0	7.21e-19	1.87e-20	0.00831209	0.0133756	0.0211737	0.000492619	0.0159598	0.0223409	0.00410372	0.0926922	0.0117538	0.104446
232	0.00695779	2.61e-19	0	0	0	1.27e-18	7.42e-18	0	2.18e-18	2.84e-18	0	9.01e-05	0.00728811	3.94e-20	0	0.225754	0.000841487	0	5.54e-18	0.173834	0.0226261	0.0253298	0.0363038	0	0	0	5.07e-18	0.00681281	1.36e-17	0.0496411	4.94e-19	0	0	0	0.0800561	1.66e-18	0.0201869	0.133685	0.153871
233	0.483662	0.0585107	0.0251329	0.0472593	0.00678726	0	0.029116	1.13e-21	0.00807179	0.0286364	0.00115243	0.0149225	0.0102604	0.0164884	0.0520206	0.208372	3.26e-19	0.0141943	0.0617602	0.063246	0.173703	0.110624	0.066314	0.0546251	1.54e-20	0.119117	1.9e-18	1.22e-19	0	0.0297361	0.0249466	1.88e-19	3.33e-18	0.0565131	0.335585	1.97e-18	0.315223	0.111283	0.426506
234	0.0913515	0.001176	0.00250559	0	7.7e-19	0.0365019	0	0.00634482	0.00772292	0.00680557	7.56e-20	0.002885	0.0114311	0	0	1.32e-18	0	0.0738196	0	0.0703318	0.0222845	0.0188298	0.00854756	0.0196818	0	0.00156661	2.6e-18	5.8e-19	3.59e-18	0.00747527	0.00173911	0.00397518	0	0.0381835	0.0839562	0	0.0349546	0.0380088	0.0729634
235	0.108293	0.00683375	0.00207613	2.72e-18	1.77e-21	0	4.51e-18	0.00474193	0	0.00795903	4.05e-18	1.43e-20	0.0366656	1.35e-18	6.4e-19	0.0266642	2.02e-18	6.73e-18	1.3e-17	0.0175138	0.0188683	0.0106042	0.0290671	0.00670695	0.00160148	0	0.00310858	1.35e-18	0	0	0.00169042	0.0053487	0	0.154309	0.243642	0	0.021606	0.0439001	0.0655062
236	0.178327	0	0	0	1.07e-18	1.77e-18	0	5.18e-20	1.77e-18	0.00786886	0	0	0.0115342	8.44e-19	0.0220579	0.293742	0	0.142461	0	0.10857	0.0824729	0.0630469	0.0336116	0.00138983	6.19e-19	0.0554449	0	2.62e-21	0	0.0472475	0	7.98e-21	0	0.0202898	0.213054	2.82e-18	0.107577	0.218745	0.326322
237	0.0514092	0.0182125	0.00324235	1.01e-18	4.46e-18	1.68e-19	0	0.0166821	0.0168634	0.0118772	3.57e-19	0.0102834	0.0254705	0	0.00510357	0.0932099	0	0.0580042	0	0.153036	0.010781	0.00257478	0.0223969	0.0203308	0.0164092	1.13e-17	0.000980376	0	2.47e-17	0	0	0.00747538	4.45e-17	0.108683	0.15411	0	0.0475275	0.124135	0.171662
238	0.284916	0.0500056	0.0115536	7.26e-19	0	0	9.73e-19	0	0.00612766	0.053778	2.85e-18	0.0167556	0.0187814	0	0.00733771	0.0136072	0	0	3.22e-18	0.0158739	0.0559138	0.0420115	0.00902496	0.0157609	0.0115315	0.0135267	0.003277	0.00146157	0	0	0.0207022	0.00213051	4.02e-18	0.0529812	0.146807	0.00807811	0.100089	0.00680361	0.106893
239	0.439705	0.178248	0.0138477	0.0068563	0.00919833	0.0219964	0	1.54e-19	0.00236844	0.0575283	3.67e-18	0.0450023	0.0724435	2.08e-18	0.0176003	0.0367941	3.83e-18	0	0	0.00293977	0.0800058	0.0536073	0.0284059	0.00619119	0.0881172	0.0439287	0.00526969	0	2.72e-18	0.0119058	0.0829805	0.0104336	0	0.102792	0.196672	0	0.225027	0.018397	0.243424
240	0.0182259	0.00860314	0.00940626	0	0.00406807	7.25e-19	0	0.000471118	0	0.0112447	7.16e-19	0.0102023	0.0368582	0	1.05e-19	0	0	0	2.93e-19	0.00562829	0.0126772	0.000840871	0.00787257	0.0111956	0.0035719	0	1.88e-19	2.16e-20	1.94e-18	1.65e-20	0.00274394	0.0069535	8.38e-19	0.0554796	0.233349	5.34e-18	0.0243626	0	0.0243626
241	0.605382	0.266268	0.0469906	0.0765162	0.0102774	0	0	0	0.196003	0.287149	0.100776	0.0515721	0.0189152	2.3e-19	0.0365515	0.0466642	5.14e-19	0.0678097	0.0199996	0.0115755	0.235498	0.152807	0.0802902	0.0429398	0.0706662	0.0677133	0.0170593	1.17e-19	1.71e-18	0	0.116055	0.0036256	0.0248657	0.0499276	0.401583	3.6e-18	0.570167	0.0673775	0.637545
242	0.0136452	0.00466183	0	0.0107621	7.51e-19	0.0114982	0.002009	0.0152807	0.0120751	0.00737097	9.6e-19	0.0238719	0.00999579	1.92e-19	8.56e-19	0.00873748	0	0	2.63e-19	5.68e-19	0.0165911	0.00420473	0.0132911	0.000615063	8.72e-19	0	4.45e-18	0	0	0.0411021	0.00221499	0.0035898	0	0.108215	0.0150303	0	0.0226287	0.00436874	0.0269974
243	0.263897	0.030904	0.00614957	0.0177706	0.00107104	0.000211165	0.00479889	0.0026458	0.0181708	0.0388903	0	0.0277611	0.0236186	2.19e-19	0.00923559	0.042959	0.00190614	0.0655164	4.59e-21	0.0852036	0.0360446	0.0304041	0.0129662	0.00874967	6.2e-19	0.00903749	4.95e-19	3.15e-21	0	0.021932	0.00728958	0.0096436	1.39e-19	0.0060749	0.0163667	0.0206541	0.0767462	0.0570585	0.133805
244	0.164298	1.57e-18	0	2.13e-18	0	0	9.06e-19	0.00053115	1.06e-17	0	4.79e-18	0	0.0167079	7.96e-19	0	0.0765668	0	0.205552	0	0.183593	0.0611433	0.0359887	0.0614878	1.8e-18	0	0	0	0	3.08e-18	3.3e-19	3.94e-19	7.63e-19	0	0.000238667	0.103967	0	0.0407622	0.224425	0.265187
245	0.205989	0	0.00258622	0.00166929	2.13e-18	0.0174286	0.0112903	0.00210013	0.0105202	0.0344018	0	0	0.0156563	1.1e-18	0.00632068	0.0175304	0	0.108657	0	0.15475	0.028198	0.0157189	0.00366302	0.00191726	0	0.0116187	0	9.95e-20	0	0.00721736	2.43e-19	0.00140321	3.65e-20	0.02823	0.06563	0.005398	0.0390499	0.0651104	0.10416
246	0.141886	0.00232104	0.00426447	0.000398309	4.19e-20	0.00523796	0	0.000638369	0	0.0152626	0	0.0041394	0.007755	0	0.00388566	0.00939368	0	5.37e-18	1.46e-18	0.0332609	0.0185207	0.0121416	0.00591111	0.021023	0	0.00368413	6.29e-20	0	1.82e-18	0	0.00244451	0.000578083	0	0.0419521	0.16228	2.92e-18	0.0329564	0.00533187	0.0382882
247	0.121043	0.03635	9.46e-22	1.15e-18	2.03e-18	0	2.7e-18	0	0	0.00348766	1.82e-18	0.0232284	0.0282801	0	0	4.03e-18	4.08e-18	0	8.74e-18	1.66e-19	0.00705383	0.00147642	0.00755544	0.00555306	0.00937763	3.19e-18	4.11e-20	0	0	7.65e-18	0.00704158	0.00423841	0	0.122003	0.124894	2.08e-18	0.032638	2.16e-18	0.032638
248	0.110772	0.0105254	0.0103906	0.0417724	0.00666638	0.0203233	4.56e-19	0.00519587	0.0141701	0.0182163	0	0.0325972	0.0276137	0	0.00773285	0.143743	0.0098978	1.11e-18	8.42e-19	0.150589	0.00959922	0.00634689	0.00881669	0.0106394	0	0.00258383	0	0	4.33e-19	0.013935	0	0.00394489	0.0133232	0.0389005	0.085828	0	0.0478767	0.0718717	0.119748
249	0.0975967	0.0121216	0.0053945	0	0	0	1.88e-19	0.00294271	0.00069365	0.0332594	2.96e-18	0.0101489	0.0541515	4.42e-19	0	0.0847526	8.54e-19	0.00978947	2.49e-18	0.0871047	0.0379818	0.01279	0.0124071	0.00726612	0	0.0128277	1.25e-18	3.15e-19	0	0.00712627	0	0.00632238	0	0.0365694	0.229737	0	0.0472606	0.0479682	0.0952287
250	0	0	7.54e-20	0	0	6e-19	1.06e-17	0.00129966	4.65e-18	0	0	1.63e-17	0.0136659	0.00119921	0	0.0317856	1.21e-18	0.00406576	3.37e-18	0.167499	4.51e-18	0	0	0.00251196	0	1.09e-17	3e-18	7.85e-19	0	3.68e-18	5.68e-18	0	4.55e-18	0.114522	0.100645	0	0.00167464	0.0179257	0.0196003
251	0.16999	0.0231211	0.0024849	0.0217339	6.28e-20	0.00695121	0.028172	0.00177622	0.0125339	0.0227279	0	0.0102323	0.0132961	0	0.00636157	0.0314562	0.00167996	0.0618645	2.11e-18	0.0181251	0.0312054	0.0365669	0.00263742	0.00909552	0.00954233	0.0326594	1.08e-19	0.00115963	4.91e-20	0.0264095	0.0061261	0.00321776	1.83e-18	0.0446048	0.0622872	0	0.0785444	0.0485913	0.127136
252	0.250693	0.013542	4.88e-20	2.85e-18	1.3e-18	0	0.0124764	0	0	1.01e-19	0	0.014264	1.09e-18	0	0.00449747	0.0205436	0.0062585	0.0641603	0	0.0668171	0.0300808	0.0494808	0.0128076	0.00730629	0.00107942	0	8.74e-20	0	4.76e-18	0.0145067	0	0.0109601	0.00151215	0.0818944	0.104656	2.63e-18	0.0411234	0.0423519	0.0834754
253	0.0502875	0	0	4.02e-19	0	0	0	0.0054554	0	8.14e-20	0	0	0.0145077	6.57e-19	0	0.0828762	0.0143202	0.0171517	1.14e-18	0.167805	0.0293444	0.0121093	0.028843	0.00182987	0	0	6.69e-18	1.32e-20	0	0.00675949	6.11e-19	0.0101245	1.97e-19	0.0319433	0.120915	0	0.0303297	0.050014	0.0803436
254	0.324107	0.0233964	0.0216554	0	0.00493527	0	0	0	0.00579166	0.0302179	2.67e-20	0.0153426	0.0139717	1.88e-19	0.00966451	0.0215277	4.19e-18	1.75e-17	0	0.0365176	0.0430681	0.0335901	0.0112637	0.0125275	0.00194366	0.017354	0	0	1.22e-18	0.0152734	0.010413	0.00292676	1.82e-18	0.106855	0.263766	0.0174592	0.0778249	0.0107638	0.0885888
255	0.227402	2.94e-19	0.00113303	0.0135643	2.28e-19	0	0	0	8.61e-20	0.0103372	0	0.0117975	0.0368041	0	0.00838765	0.186772	0.000282908	0.0602712	1.48e-18	0.062052	0.0422501	0.0370494	0.0138137	0	0	0.0274484	2.92e-18	0.00490585	0	0.0156015	0.00667592	2.49e-20	0	0.0496072	0.120325	0	0.0555167	0.123935	0.179451
256	0	0.00955534	0.00326731	1.25e-18	0	0.00806361	0	0.00407433	0.00358431	0.0054292	1.26e-17	0.0200423	0.0374258	5.92e-19	2.52e-19	0.0128623	0.000339728	1.23e-18	0	0.0115953	0.0139028	0.00281441	0.0183154	0.00940918	0.00555946	2.5e-19	1.1e-18	0.00115346	3.51e-18	0.0031051	0.0015829	0.00179192	0	0.0683359	0.0697096	0	0.0252966	0.00643113	0.0317277
257	0.413541	0.0384026	0.0190682	0.00233499	0.00529059	0.0632313	0.0170303	0.00649844	0.0171955	0.0825872	0.00453777	0.0186503	0.0291668	0	0.0185124	0.00571732	0	3.37e-19	5.82e-18	0.00125886	0.0453846	0.0334986	0.00504094	0.0129208	0.00960457	0.0452471	0	2.83e-20	0	0.00965089	0.0242268	0.00460341	0	0.118703	0.278716	0.0204848	0.121969	0.00285866	0.124828
258	0.41842	0.114793	0.00979271	0.0068374	0	0.00167747	0.0198428	0.00756363	0.00228844	0.0778163	0	0.0406039	0.0283858	4.05e-19	0.0167438	0.0271544	9.78e-20	0	6.62e-19	0.00391898	0.172833	0.121093	0.0509538	0.00304875	0.0518652	0.0417647	1.43e-18	8.62e-20	4.06e-18	0.024598	0.148517	0.0272149	0	0.205383	0.119585	0.00473386	0.234315	0.0135772	0.247892
259	0.0251682	3.08e-19	0	4.76e-18	0	0	0	0.00263518	8.11e-19	0	5.84e-18	0	0.040948	1.74e-19	1.57e-18	0.0402966	0	0	0	0	7.8e-19	1.01e-18	0.00932765	0.00325427	0	6.92e-18	4.86e-19	2.87e-20	8.95e-18	3.16e-19	0.00104044	0	0	0.290599	0.183544	0	0.00216951	0.0201483	0.0223178
260	0.273921	8.45e-20	0.0203912	1.26e-18	6.5e-19	0	3.88e-18	0.00950653	0	0.0109657	0	0	0.108919	0	0.0147072	0.0910462	0	0	0	0.0719865	0.0503208	0.0316464	0.0275235	0.00822237	4.47e-19	0.0176571	0	0.00140549	1.11e-17	0.00492924	0.0100207	0.00183863	1.03e-18	0.171546	0.298603	1.24e-18	0.061542	0.0455231	0.107065
261	0.125506	0.0107217	0.000378774	3.72e-18	5.06e-19	0.00540199	0	0	0	0.00307297	2.65e-18	0.00278325	0.0270329	1.68e-18	0	0.0238338	1.29e-18	0	0	0.00766757	0.0238988	0.00757603	0.0139994	0.016198	0.00120775	0.0231183	0	7.58e-21	9.34e-18	0.000364041	0.000852538	1.43e-20	0	0.0900986	0.131169	2.11e-18	0.0492912	0.0119169	0.0612081
262	0.0288898	0	0.00628084	0.0165327	0	0.0264935	8.65e-19	0.0127079	1.57e-19	0.0163966	0	0.0132007	0.0229907	0	0.0046123	0.0436363	0	1.4e-18	0	0.0782994	0.0370095	0.0228553	0.0105579	0.0108753	0	0	0	1.26e-19	0	0.0253063	0.00535739	0.00772313	0	0.0439824	0.0729062	1.49e-17	0.0349981	0.0227244	0.0577224
263	0.0260503	8.82e-20	0.00241112	4.68e-19	0	0	0	0.00513575	0.0125611	2.72e-19	0	0	0.0630973	3.54e-18	0	0.0603552	0	0.00386174	0	0.0763245	0.0119476	1.08e-19	0.0178155	0.0191296	0.00261362	0	1.78e-18	1.35e-18	6.89e-20	0	0	0.00183231	0	0.0712922	0.2173	1.25e-17	0.0290921	0.0323469	0.061439
264	0.103478	0.00611401	0.000218874	0.0217473	1.36e-19	0.00150762	0.00115859	0	2.04e-19	0.0229271	2.19e-18	0.0317015	0.0175275	1.09e-19	0.00319517	0.076265	1.1e-19	0.0404141	8.29e-19	0.12118	0.024394	0.00775447	0.0235591	0.0074101	9.96e-19	0.00158721	1.91e-18	0	3.68e-18	0.0579859	0	0.0102138	0	0.0409952	0.0309941	0	0.028467	0.0590404	0.0875073
265	0.276495	0.0283456	0.00217748	4.6e-18	7.12e-19	0.00989437	0	0.00698718	3.01e-18	0.000109268	0	0.0125755	0.07444	0	0.0190758	0.00117664	0	0	0	0.0123225	0.0295357	0.027978	0.00510804	0.019936	0.00480456	0.0170642	9.26e-20	0	0	0.01727	0.00291119	0	0	0.0942957	0.141059	0	0.0759716	0.000588319	0.0765599
266	1.55e-18	0.0126047	0.00570993	0.013764	0.00217659	0.0378798	0.0172068	0.0182225	0.0254981	0.0259921	0	0.0193772	0.0284079	1.44e-18	0	0.0318312	0.000929798	1.6e-19	0	0.00343798	0.00203219	0	0.00321156	0.0178485	1.51e-18	0.00391742	1.42e-18	0	1.78e-18	0.0213505	0.00216997	0.00244947	0	0.0291629	0.0134156	3.48e-21	0.0433382	0.0159156	0.0592538
267	0.0272326	0.00264817	0	0.0366913	4.42e-19	0.0547007	0	0.00541536	0.0280243	0	1.5e-19	0.0380424	0.0105454	0.00328657	1.4e-19	0.111766	0.0154674	0	4.04e-19	0.0130547	2.39e-19	8.58e-20	2.9e-21	0.00218336	0	0.00206432	0	4.14e-19	1.72e-17	0.0955843	0.00185093	0.0122389	1.01e-17	0.0170308	6.71e-18	0	0.0335917	0.0558828	0.0894745
268	0	0.000531093	0.000733121	0.00356543	0	0.0197773	3.08e-19	0.00244922	5.29e-20	0.00505354	1.93e-18	0.0204983	0.0197668	0	1.69e-19	0.0282186	0.00413522	6.72e-18	0	0.0112113	0.0104093	6.57e-20	0.00944744	0.00751174	0	0.00361427	0	0	0	0.0372747	0.000925376	0.00374078	0.00544582	0.0444851	0.056906	0	0.0174677	0.0141093	0.031577
269	0.00597567	0.000576394	1.2e-21	0.00757109	1.47e-18	0.0293291	0.00462489	0.00350274	0	0.00101163	0	0.0232194	0.0214292	0	0	0.0162621	0.00142148	1.15e-20	0	0.00165538	0.00865093	0.00133969	0.00367177	0.00271207	4.01e-20	0.00209364	1.2e-18	9.93e-19	5.73e-18	0.0425383	0.00358154	0.00451273	1.4e-18	0.0651901	8.69e-19	5.21e-18	0.010303	0.00813103	0.018434
270	0.0725938	4.94e-19	1.81e-20	0.0302373	0	0.013566	0	0.00498931	4.23e-05	0	8.73e-19	0.00563717	0.0430498	1.64e-18	0	0.159643	0.0145462	0	0	0.104248	0.0102436	0.00710673	0.00764633	0.00347998	3.22e-18	0.00968458	0	0	2.17e-18	0.0861866	0.0106559	0.00249717	0	0.0530877	0.00969936	0	0.0253311	0.0798214	0.105152
271	0.0565709	0.00414709	0	0.0116462	0	0.0362692	0.0414689	0.00412652	0.0182078	0.0135625	0	0.0449546	0.0268242	0	0.000909169	0.0243726	0.00198331	0	0	0.00639296	0.0219221	0.00938654	0.0160653	0.00445508	1.51e-18	0.0161635	2.8e-18	0	0	0.0483789	0.00749001	0.00623176	4.75e-18	0.0353532	6.63e-18	0	0.045192	0.0121863	0.0573783
272	9.73e-19	7.02e-21	0	0.00328302	0	0.0119453	9.01e-19	0.00919358	5.27e-05	1.48e-18	6.88e-19	0.00533816	0.0422962	2.01e-20	1.32e-19	0.0631688	4.49e-20	0	0	0.0393968	0.00195126	1.55e-18	0.00279925	0.00342323	2.31e-18	9.79e-19	0	0	7.32e-18	0.0374492	4.79e-19	0.00721698	1.02e-17	0.166217	0.0125487	0	0.00361813	0.0315844	0.0352025
273	0.027661	2.09e-20	0	0.0115932	3.16e-19	0.056943	0.00366334	0.00552195	0.0226555	0.000874443	2.73e-19	0.0304109	0.00670557	1.51e-21	2.99e-20	0.178225	0.00786154	0.0106381	5.79e-18	0.0519242	0.00454552	0.00271642	0.0115793	0	0	0.00819078	2.24e-18	0	5.74e-19	0.0670691	0.0017549	0.00459688	3.33e-18	0.0197081	0	3.84e-18	0.0288356	0.0944716	0.123307
274	0.00255322	3.1e-19	0	0.00137698	0	0.0142694	0.0263817	0.0115905	0.00181342	0	5.24e-18	0.00227804	0.0260251	0	5.13e-19	0.0670538	0	7.75e-18	0	0.0794768	0.0164765	0.00334118	0.0190677	0.00115231	6.05e-18	4.47e-18	0	5.67e-20	7.39e-19	0.0750727	4.54e-19	0.00959421	0	0.144393	4.48e-18	1.22e-17	0.0129615	0.0335269	0.0464883
275	0.0328786	0.0201594	0	0.00151358	3.28e-19	0.0474749	0.0102054	0.00133158	0.00675838	0.0053963	1.63e-18	0.0370502	0.0234355	3.77e-20	0.0036486	0.0251288	0.00255865	0	0	0.0367428	0.0091627	0.00217022	0.00303691	0.0107459	0.00231901	0.00214866	1.08e-19	0.000973329	0	0.0757254	0.00252739	0.00256024	0	0.0169082	0	0.0133991	0.0374371	0.0125644	0.0500015
276	0	3.39e-18	0	0.0190358	2.24e-18	0.0552422	0.00776931	0.00396307	0.0198007	0.0103911	4.49e-19	0.0158418	0.0132353	2.16e-20	0	0.0465049	0	1.11e-17	3.69e-18	0.0710045	0.0100823	0	0.0180761	0.00924294	0	0	5.88e-18	6.9e-19	0	0.0591432	6.64e-20	0.00318171	0	0.0261536	0	0	0.026084	0.0232525	0.0493364
277	3.02e-19	0.00318714	0	0.0110928	1.59e-18	0.0281551	0.0180963	0.00481899	0.0232277	0.0152699	0	0.013266	0.0159787	0	0	0.0439464	0.00163915	0	3.19e-18	0.0349593	0.0131535	0	0.0204442	0.006263	0.00373463	0	8.94e-19	6.93e-19	1.66e-17	0.0532166	0.00271217	0.00719557	0	0.0361425	0	4.97e-18	0.031647	0.0219732	0.0536202
278	0.0496926	3.44e-20	0	7.9e-19	9.01e-19	0.00443308	0.00533029	0.00638337	0	0.00230672	0	0.0131344	0.0497544	0	2.6e-19	0.0684596	0	1.4e-17	2.19e-18	0.0352739	0.0191369	0.00841839	0.0144515	0	1.68e-18	2.13e-18	2.89e-18	1.03e-18	0	0.0263237	0.000904841	0.00331897	1.04e-17	0.194461	0	3.06e-18	0.012758	0.0342298	0.0469877
279	0.0426527	0	1.05e-18	0.000625179	4.79e-18	0.0164548	6.45e-19	0.00720079	0	0	0	0.0167199	0.0336854	0	6.33e-05	0.173085	0.00788449	0.0396837	0	0.21408	0.00480623	0.00384702	0.00826825	0.00290819	3.86e-19	0	0	0	1.99e-17	0.033102	1.57e-19	1.22e-18	5.81e-18	0.028015	0.0169315	1.55e-18	0.0104415	0.106981	0.117422
280	0.0185571	0.00607498	4.25e-20	0.00479658	8.5e-20	0.0593907	0	0.00849522	0.013295	1.36e-19	6.77e-20	0.0419361	0.00878316	0	7.31e-20	5.51e-20	0.00804957	0.000628644	2.26e-18	0.00131334	0.00364584	0.00584664	0.00284332	0.00551821	5.71e-18	2.24e-19	0	5.73e-19	6.19e-18	0.0047196	0.00500987	0.0105358	9.67e-20	0.0407368	0.0239754	0	0.0243891	0.00331131	0.0277004
281	0.030568	0	0	3.84e-18	1.05e-17	0.017343	0	0.00566786	0	3.84e-18	0	0.0196018	0.0204857	0	0	0.0549039	0	1.25e-17	0	0.00928993	0.00962051	0.00247025	0.00590209	0	3.03e-18	0.002727	1.54e-19	0	0	0.0642092	0	0.0077427	0	0.138794	0	1.87e-18	0.00823168	0.0274519	0.0356836
282	0.0458704	0.0805928	0	0.00295125	0	0.0348843	0	0.00289962	0.00463633	0.0172263	0	0.0521381	0.0242826	0	0.000408947	0.119858	0.00174337	0.00220977	0	0.15786	0.0141962	0.00851635	0.0103755	0.00147166	0.0275542	0	0.00802524	6.77e-19	3.19e-18	0.0291064	0	0.0119962	0.00317354	0.0183307	0.0165126	0	0.0686995	0.0614281	0.130128
283	0.0120823	0.00203913	0.000328894	0.0061289	2.55e-19	0.019374	4.81e-18	0.00865546	0.00990066	0.00937069	0	0.0117497	0.0267807	0	0	0.0167664	0.00208357	1.32e-18	0	0	0.0111437	0.00513552	0.00859297	0.00476034	0	0.0010546	4.22e-18	0	3.21e-18	0.0177228	0.00417632	0.0105028	0	0.0747926	0.00454172	0	0.0206547	0.00838321	0.0290379
284	0.0512696	0	0.00527784	0.000437901	1.4e-18	0.0194758	0.0127993	0.00701613	0.0183432	0.0135854	0	0.0012729	0.0281463	1.05e-18	0.000763464	0.0538204	0.00234432	0.0359845	0	0.0994264	0.019505	0.00782398	0.0195488	0.00861592	3.61e-18	0.00417396	8.84e-19	0	0	0.0069336	8.44e-21	0.00989156	7.8e-19	0.0367541	0.0212418	0	0.0358306	0.0449024	0.080733
285	0.0450876	0.00851815	0.00614182	0.0231882	0.0112432	0.0187981	0.0294456	0.00221172	0.0167179	0.0276988	1.36e-18	0.0164339	0.0158807	2.15e-19	0.00150702	0.0203641	0.000475226	2.26e-18	0	0.0172908	0.0217771	0.00974894	0.0114542	0.0185968	0.00276953	0.010967	6.6e-19	0	2.67e-19	0.0180127	0.00572203	0.00337943	5.14e-19	0.0127708	1.81e-18	0.0110185	0.0598682	0.010182	0.0700502
286	0.248148	0.0443413	0.0103884	1.88e-18	0.00238489	0.0383813	0	0.00869699	1.61e-19	0.0232197	0	0.0272616	0.00167777	0	0.017758	0.0320659	0	0	2.61e-18	0.0127349	0.0242153	0.0157841	0.0021197	0.0170311	0.0164803	0.0609672	1.09e-18	0.0148163	0	0.0182253	0.00146707	0.00666339	0.016484	0.0489148	0.10013	0.0201413	0.121009	0.0160329	0.137042
287	0.23231	0.00189828	0.00331835	0.00513785	9.97e-19	0.00908918	0.00370232	4.33e-21	0	0.0193351	0	0.0155354	0.0110714	0	0.0114617	0.0471252	0.000688715	0.0120983	0	0.124206	0.0109679	0.0180728	0	0.0121594	5.15e-19	0.0104625	1.3e-18	0.00221548	1.61e-18	0.00241428	0.00166233	0	0	0	0.019981	0.0041506	0.033236	0.0296118	0.0628478
288	0.397245	0.0445287	0.0127345	0.0282079	0.0024805	0	2.91e-18	3.48e-19	3.49e-20	0.029018	0	0.0405065	0.0272283	0	0.0256893	0.105482	4.63e-20	0.0430439	0	0.0150418	0.12952	0.0713456	0.084518	0.0077872	2.74e-19	0.0234692	0	0	0	5.24e-19	0.0274462	0.0072842	0.00670595	0.0255383	0.157029	2.63e-19	0.15565	0.0743681	0.230018
289	0.141102	0.0313534	0.0119757	0	0.00579333	0.0228645	0.00900267	0	0.0171845	0.0265359	0	0.0206789	0.0207594	1.79e-19	0.00297541	0	3.5e-19	2.82e-18	0	0.00556302	0.0382661	0.00747162	0.0232672	0.0138446	5.03e-19	0.0314163	3.54e-19	0.00758748	1.48e-18	0.00381475	0.0223939	0.00377816	0	0.0158069	0.2051	0.0238875	0.0989473	1.45e-18	0.0989473
290	0.00886117	0.0494371	0.00389303	6.43e-19	0	2.17e-18	0	0.00423552	0	5.91e-20	9.19e-19	0.0113679	0.0408171	0	0.00124053	0.00845176	0.00322129	0	3.21e-18	0.0241879	0.0257906	0.0108381	0.0187538	0.00714722	0	0.00627691	9.41e-21	0.00221593	1.21e-19	0.00239807	0.00825916	0.00531635	1.47e-18	0.0492788	0.100215	1.9e-18	0.063553	0.00422588	0.0677789
291	0.0686192	0	4.15e-19	0.00618131	1.5e-18	0.031727	1.87e-18	0	1.5e-18	2e-18	0	1.58e-18	1.15e-19	0	0	0.142654	0.011348	0.036229	0	0.135881	0.00155195	0.00589689	0.00868711	0.00258122	0	4.07e-19	0	0	8.19e-18	0.0870754	1.48e-18	0.00395363	0	0.0178206	0.00778988	5.62e-19	0.0103208	0.090329	0.10065
292	0.0750162	0.00142254	0.00136235	0	0	0.00642669	1.05e-18	0.00401342	0	0.00925844	3.41e-20	0.00409734	0.0452627	1.61e-18	5.96e-19	0.0383001	2.58e-19	9.75e-19	0	0.052072	0.0315463	0.0128552	0.0194053	0.00232756	4.21e-18	0.0123193	0	9.77e-20	0	0.027224	0.00355801	0.0162974	0.00805113	0.0481015	0.0252831	0.000438083	0.0317438	0.0199961	0.0517399
293	0.0823295	0	0.00264923	6.11e-19	4.6e-19	0.011427	0.0208716	0.00654398	0	0.00870495	1.57e-18	0.0046697	0.0313902	1.46e-18	1.86e-21	0.0113139	0.00489207	0.037142	0	0.083648	0.0363358	0.0229696	0.012387	0.00552272	0	0.0092754	1.25e-18	0	5.95e-19	0.00761844	0.000969371	0.00226293	7.03e-19	0.052167	0.0577742	0	0.0373507	0.0285634	0.065914
294	0.329865	0.0149993	0.000343408	0	0	3.24e-18	0	4.08e-19	0	0.0244415	2.09e-18	0.0272211	0.00740495	4.61e-20	0.0173029	0.0748114	2.85e-19	0.130305	0.0130044	0.154117	0.066521	0.0576383	0.0282919	0.0177916	0	0.0155204	2.23e-18	0	0	5.83e-20	0	0.00794056	0	0.00263118	0.0635434	0.00350916	0.0880901	0.102629	0.190719
295	0.197766	0.00847919	0.004481	0.00199006	0	0	8.79e-19	0.00155677	0.00321717	0.0134517	0	0.0280866	0.0315795	0	0.00936166	0.01889	0	0.0576928	0	0.0601941	0.0330356	0.01752	0.0118102	0.00795545	0	0.0103771	0	0	0	0.0211371	0.0118778	0	0.00428764	0.0170085	0.129597	0	0.0482841	0.0402872	0.0885714
296	0.409724	0.0274121	0.0231905	0.0248258	0.0108764	0	1.73e-19	0.00569295	0.0235135	0.069409	1.9e-19	0.0167223	0.0298335	0	0.0285681	0.0100004	0.00343285	0	6.23e-18	0	0.0784799	0.0711414	0.0145223	0.0123675	0.00283159	0.0177585	1.01e-18	0	0	0.020347	0.0260283	0.0194586	0.00877485	0.103788	0.204255	0.00806848	0.134939	0.00500021	0.139939
297	0.0629925	0.0861453	0.0019135	1.12e-19	0	0.020251	1.99e-18	0.0135296	1.01e-19	0.00536975	3.39e-18	0.0303529	0.0384899	0	0.000846553	0.0517699	0	1.86e-18	0	0.10396	0.0141527	0.00697786	0.00803004	0.00808584	0.0405464	1.08e-18	0.00729164	7.11e-20	0	0.0327954	0	0.0139761	0	0.069734	0.0327908	1.69e-18	0.0728203	0.0258849	0.0987052
298	0.0185023	3.61e-20	0.00697844	0.00718531	0	0	0	0.00111719	0.00721932	0.022844	0	0.017166	0.0152256	0	1.8e-20	0.0531024	0	1.9e-18	3.11e-19	0.0661581	0.0187393	0.00566863	0.0137334	0.0220843	0	0.00175627	4.91e-18	0	2.49e-20	0.0250076	0.000288718	0.00176649	3.27e-19	0.0208083	0.0157598	0.000277516	0.0331995	0.0265512	0.0597507
299	0.23727	0.0139216	0	0	0	0.0126309	2.63e-19	0	6.59e-19	0.0182385	1.71e-18	0.0184845	0.0236965	6.88e-19	0.000979989	0	0	0.101195	0	0.0889871	0.030295	0.0216815	0.00637434	0.0201157	2.4e-18	0.0106792	0	0	0	0.00561776	0	0	7.5e-18	1.14e-17	0.0710511	0.00435786	0.0506611	0.0553903	0.106051
300	0.28572	0.0779714	0.0431419	0	0.00460886	1.57e-18	0	0.0118767	0.0615408	0.0526919	0	0.0014436	0.0217768	1.85e-18	0.00630527	0.0206514	7.95e-19	0.0294089	0	0.0027821	0.0604482	0.0394345	0.0159109	0.011911	0.0210187	0.0165566	0	0	0	1.36e-19	0.0251675	0.00268305	0.0134782	0.106106	0.163533	0.0331567	0.159561	0.0250687	0.18463
301	0.124288	0	0.00401349	0.000283773	7.63e-20	0.0115702	0	0.00657195	0.022633	0.0132962	0	0.00693798	0.0158184	8.13e-20	0.00413694	0.0241187	4.9e-19	0.0179978	0	0.10402	0.016134	0.0105247	0.0069976	0.00229831	0.00256995	0	0.000939103	3.42e-21	0	0.0198246	0.00839791	0.0088665	4.6e-19	0.0591621	0.0920801	3.96e-18	0.0301348	0.0219369	0.0520718
302	0.0317127	0.0122672	0.0206523	4.12e-19	0.0075458	0	4.19e-18	0.00425812	0	0.0227563	0	0.00452205	0.0340019	0	2.09e-19	0.00386702	1.27e-18	9.37e-20	9.34e-18	0.0196949	0.00619106	0.000865589	0.00452936	0.0200414	0.0131048	1.17e-18	6.19e-19	1.07e-19	0	0	0.00638469	0.000281381	0	0.0588	0.366034	0	0.030697	0.00193351	0.0326305
303	0.289548	5.68e-20	1.28e-19	1.04e-19	2.74e-18	0	0	1.34e-18	2.17e-19	0.0322856	3.22e-18	0	0	0	0.0127551	0.287653	0	0.266639	0.0256889	0.391415	0.0763423	0.0598326	0.0395717	0	0	0.0421467	0	1.97e-20	0	0	0	4.06e-19	0	6.79e-18	0.059	0	0.0874961	0.277146	0.364643
304	0.0255281	0.00150271	0.000170565	0.00327679	0	0.0337564	0.010549	0.00866851	0.00858137	0.00692392	0	0.00702414	0.0125395	4.79e-19	0	0.0342051	0.000388433	1.98e-17	1.59e-18	0.00451074	0.0124778	0.0078342	0.00768017	0.0102418	1.17e-18	4.78e-19	2.8e-19	0	1.74e-17	0.0281303	0.000820182	0.00456349	6.29e-19	0.037845	0.00957217	0	0.0221281	0.0171026	0.0392307
305	0.230616	1.27e-18	0	0	2.23e-18	0	2.96e-19	0.00192747	1.1e-17	0.00157358	4.23e-18	7.91e-19	0.00774953	0.00118101	0.00800005	0.061198	1.21e-18	0.291877	0.00230009	0.191397	0.024499	0.0347466	0.0157472	8.75e-20	6.6e-18	0.019054	6.95e-18	8.35e-21	4.13e-18	0	0	8.01e-19	5.39e-18	0	0.0270411	2.07e-19	0.0343687	0.176538	0.210906
306	0.291305	0.0452241	2.74e-22	0.0174149	4.98e-19	0	0	0	0	0.00549786	0	0.0129241	0.0359489	1.08e-18	0.0204379	0.107095	0	0.0945857	1.7e-18	0.0978643	0.0826469	0.0718834	0.0262832	0.00141715	0.0241409	0.0365529	7.5e-19	4.18e-19	4.54e-19	0.0199456	0.0108358	0.0228842	0.00326194	0.0192198	0.0552901	0	0.124186	0.101258	0.225444
307	0.384106	0.0321645	0	1.28e-19	9.54e-19	0.00109378	0.020289	2.22e-20	6.69e-19	0	0	0.0423402	0.0406453	0	0.0408042	0.0518473	0	0	0	0.0169484	0.0719792	0.040741	0.0166653	0.012442	0.0051268	0.0664613	0	0.00111661	1.16e-18	0.0980422	0	0	0	0.12187	0.0931335	5.38e-18	0.149979	0.0272238	0.177202
308	0.538541	0.0693753	0.0137194	0.0210818	1.41e-18	0	1.77e-18	0.00351594	0.0666235	0.134337	0.0343479	0.038441	0.014072	2.97e-19	0.0857036	0.0674519	0	0.119482	2.68e-18	0.0644183	0.23697	0.163206	0.0528427	0.0160683	0.00292738	0.0871937	2.99e-19	0	0	0	0.105386	0.0109123	0.0262992	0.0187983	0.183371	0.0313058	0.374623	0.0947977	0.46942
309	0.148841	2.45e-21	0	1.94e-18	0	2.01e-18	1.13e-18	0.00209179	0	0.00629125	0	2.02e-19	0.0261547	1.73e-18	0.000667656	0.0187792	5.42e-18	4.1e-18	3.66e-18	0.0199673	0.0222351	0.032005	0.0137161	0.00304593	0.00367736	0.0108657	7.05e-19	5.3e-20	0	0.000319896	0.00331843	0	2.53e-18	0.184136	0.198221	0	0.024543	0.0093896	0.0339326
310	0.00673513	0.0248373	0	0.00828516	2.22e-18	0.0199975	0	1.21e-20	0.00240272	0	0	0.0230171	0.0165833	0	2.23e-19	0.0247479	0.00473462	0.0885087	8.18e-19	0.076673	0.0103857	0.00659069	0.00413095	0.00859395	0.00475948	0.00150758	1.87e-22	4.52e-19	0	0.0315709	0.00149917	0.0141339	0	0.0293341	0	7.75e-18	0.0349746	0.0603474	0.095322
311	0.0167767	0.0458479	5.79e-20	0	0	0.0190999	0	0.0069061	0.00319896	0.00682138	1.51e-18	0.0316814	0.000951352	9.49e-19	0	0.0140207	0.00818851	0.0432876	1.59e-18	0.0574301	0.00551024	0.00319766	0.00619106	0.00529062	0.014538	0	0.00370266	7.39e-20	0	0.0288864	3.56e-19	0.00358186	7.77e-18	0.113743	1.11e-20	0	0.0453575	0.0325641	0.0779216
312	0.0335948	0.00730001	0.00197932	0	0	3.76e-19	0	0.00633154	0	1.59e-17	0	0.00209163	0.0399115	4.61e-18	3.93e-20	0	3.93e-18	0	4.14e-19	9.52e-19	0.00575853	0	0.00543745	0.0144253	8.75e-19	0	0	3.23e-19	1.92e-17	0.0110433	0	0.00273712	1.63e-17	0.123906	0.238167	6.56e-18	0.0183225	1.56e-19	0.0183225
313	0.262415	0.0255276	0.00318361	0.00109576	8.27e-20	2.09e-19	1.75e-18	1.98e-19	6.66e-20	0.00599117	0	0.00908394	0.0131006	0	0.0342633	0.0376472	0.000688297	0.0691586	5.32e-19	2.07e-19	0.0636547	0.061897	0.0174556	0.00844942	0.00957202	0.0434505	0.000989618	1.3e-19	8.11e-19	0.0420446	0.00701441	0	0	0.0486788	0.135215	0.0102134	0.117356	0.0534029	0.170759
314	0.122501	1.51e-18	0	0.0162803	0	0.0091092	0	0	1.04e-18	5.21e-20	0	0.00588296	0	0.00638391	0	0.103104	4.63e-21	0.458824	0.00543139	0.158222	0.0231443	0.0246977	0.0131977	0.0109652	0	0.0123674	0	0	5.52e-18	0.0251259	0	6.98e-21	0	0	0.0288659	4.02e-18	0.0309847	0.285012	0.315996
315	0.0340467	8.55e-20	0.00403971	0	4.49e-20	9.26e-18	0	0.007504	0.00806776	0.00726782	0	0.00194409	0.0284766	0	0	0.0291746	8.61e-20	0	3.48e-19	0.0347115	0.0132986	0.00275721	0.00608136	0.00875436	0	1.54e-18	0	3.22e-19	9.44e-18	0.0509869	0.00424176	0.00679638	3.57e-18	0.0737586	0.155992	0	0.0200805	0.0145873	0.0346678
316	0.169971	0.0458305	0.00661448	0.0120606	0.000707548	1.63e-19	7.75e-05	0.00178846	5.64e-19	0.0130645	0	0.0384317	0.0316416	0	0.00465637	0.0479349	0	0.11116	0	0.0184024	0.0248698	0.027915	0.0116444	0.00967707	0.00909274	0.0236423	1.01e-18	6.08e-19	2.69e-19	0.00924079	0.0150987	0.00553657	0	0.0737896	0.127401	0	0.0729224	0.0810968	0.154019
317	0.566021	0.467024	0.00423256	0.0717524	4.58e-18	0.0102187	0.00665694	0.00943735	0.105045	0.182877	0.0437527	0.109249	0.00439358	0	0.0253679	0.0351673	0.0080328	0.196107	0	0.0582369	0.146	0.119672	0.0354428	0.0278417	0.185496	0.0567746	0.0560432	0	3.94e-18	0.0365323	0.0895065	1.57e-18	0.00440609	0.0833629	0.108944	1.8e-18	0.557391	0.116956	0.674347
318	0.245904	0.170853	0.0111567	0.0120061	0.0201652	0.0397146	0.0267492	0.000563643	0.0237046	0.0476041	0	0.0467794	0.0221224	0	0.0110133	9.1e-19	0.00203967	1.38e-18	0	0.00814016	0.0139407	0.0176613	0.0147836	0.0175732	0.038895	0.0127138	0.026904	0.000602796	0	2.13e-19	0.0236743	0.0019563	0.0224312	0.0250257	0.0469027	0.024343	0.181738	1.14e-18	0.181738
319	0.41165	0.0815268	0.0248338	0.00810399	1.45e-18	0	0	0.0171825	0.0630214	0.15009	0.00841378	0.0143841	0.044282	0	0.0238745	0.00941674	3.56e-18	0	3.76e-18	0	0.0916971	0.061982	0.022811	0.00602633	0.0141629	0.0325785	0.000418011	6.4e-18	0.00298925	0.00562768	0.056916	0.0065216	0	0.155641	0.255855	0.0135474	0.201143	0.00470837	0.205851
320	0.180029	0.00357409	0.0041871	0.0217661	0.00366954	0.00559425	0	4.38e-07	0.0119286	0.0503386	4.31e-19	0.00238186	0.0169746	1.27e-18	0.000448433	0.0675628	0	9.94e-19	0	0.0304727	0.0152264	0.0254024	0.00896204	0.016611	0.00952812	0.0295531	0	0.0463057	0	0.0175693	0.0365033	5.44e-19	0	0.0586389	0.206353	0	0.0848779	0.0337814	0.118659
321	0.577799	1.40121	0.0622126	0.174299	0.0163769	3.69e-19	2.02e-17	0.00950724	0.0494257	0.135758	0.0102272	0.283488	0.0126085	0	0.0310916	0.0905459	0	0.167975	0.00759091	0.14124	0.0736023	0.0749838	0.0236159	0.0330347	0.517796	0.0404482	0.233573	1.35e-19	0	0.054057	0.0629155	0.0743544	1.02e-19	0.0929241	0.18967	6.3e-18	1.09679	0.142284	1.23908
322	0.0468918	0	1.36e-20	0	0	1.37e-19	0	0.00456343	0	0.00747443	0	0	0.0297495	6.86e-19	5.67e-05	0.0264811	7.45e-19	0	2.4e-18	0.0245892	0.0151901	0.00783605	0	0.00353216	0.00237059	0.00431516	1.71e-19	1.47e-19	4.42e-18	0.0706789	0.00364327	0.00355573	0	0.0953926	0.140213	0	0.0153961	0.0132406	0.0286366
323	0.0114184	1.19e-19	0	0	0	0.00641875	7.69e-18	0.0130396	0	0	3.74e-18	0.0123331	0.059679	0	8.19e-21	0.0045549	0	0	0	0.00684195	0.0189892	0.00368103	0.0217502	0.0281728	0	1.65e-19	2.41e-18	0	1.06e-17	0.00865233	0.00120159	1.16e-19	5e-18	0.170594	0.152345	1.16e-17	0.0314413	0.00227745	0.0337188
324	0.201501	0.0295993	0.00336966	0.0131472	2.31e-21	3.43e-19	5.57e-19	0.0108567	0.00923729	0.0118363	0	0.0409337	0.0340388	2.02e-18	0.00836103	0.0730845	0.00348819	0	2.25e-18	0.0719629	0.0227808	0.0173834	0.00739607	0.00808655	0.00613713	0.00375466	0.00114682	7.82e-19	0	0.0166096	0.0115822	0.00569561	0	0.0658281	0.143272	7.7e-19	0.0568719	0.0365422	0.0934141
325	0.0543138	1.21e-19	6.41e-19	7.8e-19	2.05e-19	0.0166285	0.016973	0.00401727	0	2.92e-20	1.38e-18	0.00983606	0.0370418	1.95e-19	0	0.142063	0	0	2.96e-19	0.0338477	0.0311246	0.020324	0.0241954	0.000806162	0	0.000378998	2.1e-18	3.6e-20	0	0.0129371	0.0176989	0.00303283	0	0.0361997	0.054609	0	0.0215398	0.0710317	0.0925715
326	0.0241058	0	0.000229618	0.00744847	0	0.0123001	0.0163863	0.00697438	0.0110103	0.0116028	0	0.0140879	0.0307318	6.16e-19	0	0.039772	0	3.36e-18	0	0.0265946	0.0224747	0.00595897	0.0128768	0.00744309	0	0.00473721	1.67e-18	0	2.85e-18	0.0615111	0.00399481	0.00497932	0	0.06089	9.61e-19	0	0.0304435	0.019886	0.0503295
327	0.0144238	0.00711105	0.00408409	2.43e-18	0	0	4.62e-18	0.00362228	0	1.16e-19	1.17e-18	0.00161947	0.042358	3.56e-19	0.0110439	0.0917458	0.000880736	0	0	0.0884231	0.0177495	0.00693698	0.0183664	0.00429776	0	0.00460203	5.21e-20	0.00178738	4.19e-18	0.0285244	0.00257487	0.00718988	0	0.0763886	0.0259905	0	0.0316483	0.0458729	0.0775212
328	0.312319	0.0131569	0	0.0255599	0	0	0	2.42e-20	0.0136799	0.0235139	0	0.0434216	0.000886664	9.1e-19	0.0135338	0.0676529	0.00756495	0.129723	6.96e-19	0.130591	0.0606526	0.0503833	0.0356223	0.0154466	0	0.0261198	0	0	0	0	0.00556322	0.00824887	0.0103547	0.0224032	0.0439393	1.02e-18	0.100103	0.138159	0.238262
329	0.196693	0.0108477	0	0	4.72e-20	0.0175522	1.44e-18	1.97e-19	0	0.00386974	2.87e-18	0.032135	0.00372301	0	0.00769614	0	0.00541371	0.00989816	1.23e-18	0.046775	0.0266281	0.0171012	0.0127602	0.00500829	0	0	0	6.67e-20	0	0.0326988	0.00315791	0.00772967	0	0.0105539	0.0927176	1.93e-19	0.0370626	0.00511337	0.042176
330	0.188092	0.0466569	0.02177	0.0206798	0.0191577	0.0411166	0.0208574	3.19e-21	0.0138062	0.0705017	2.19e-19	0.0256022	0.0255929	1.86e-18	0.00853888	0	0.00349012	4.65e-18	3.35e-19	0.0141098	0.0202305	0.0117277	0.0097827	0.00943002	0.0129512	0.0203982	0.00258541	0	0.0116741	0.00769172	0.0208742	0.0155863	0.0190264	0.00671996	0.041973	0.00735025	0.102255	2.33e-18	0.102255
331	0.238018	0.0299485	0	0	3.38e-18	0.0369747	0.0370231	0	2.34e-20	0.00594661	1.9e-18	0.0368764	0.0188871	4.09e-18	0.0124443	0	7.49e-19	1.96e-19	0	0.00730507	0.0432285	0.0314438	0.01293	0.0080127	0	0.0124954	0	2.54e-19	0	0.0287104	0.00844709	0.00946851	3.81e-18	0.071151	0.0342184	0	0.0707529	0.00190856	0.0726615
332	0.372874	0.00616407	0	0.00458067	0	2.21e-19	0.0127586	0	0	0.0163357	0	0.0207541	0.0393474	1.05e-18	0.0254044	0.0306859	3.75e-19	0.0683122	5.77e-18	0.0800469	0.0932171	0.0803936	0.0313257	0.00361161	0.00500834	0.0364614	0	0	0	0.0882961	0.00794232	0.00338114	0	0.182028	0.0842852	3.93e-18	0.109906	0.0521224	0.162028
333	0.00395111	4.26e-19	0	1.31e-18	2.16e-18	0.053313	0	1.01e-19	0	4.82e-19	0	0.012242	0	0	1.72e-19	0.0436551	8.27e-19	2.28e-19	0	0.01612	0	0	0.000941612	0.0172252	0	1.28e-18	0	4.41e-20	7.51e-18	0.0427653	9.12e-21	9.07e-21	0	0.0178424	0.019329	2.14e-18	0.0114835	0.0218275	0.033311
334	0.212748	0.0259254	0.00948222	0	0	0.00498716	0.00858725	0	0.0343326	0.088884	0.0112646	0.0153285	0.0446359	8.22e-19	0.00539617	4.23e-18	0	0	0	0.00545122	0.0237575	0.021912	0.00604519	0.0163851	0.0163427	0	0	3.09e-19	0	0.0169259	0.0226902	1.87e-19	0	0.089159	0.269257	0	0.0705312	2.12e-18	0.0705312
335	0.0915635	9.63e-20	0.00314256	0	0	0	3.72e-19	0.000448572	2.49e-18	0.0107335	2.45e-18	0.00919157	0.0277395	0	0.00101793	0.0138253	0.00260542	0	0	0.0141411	0.0194811	0.0145948	0.000464075	0.00531357	0	0.0090639	0	0	0	0.0225431	0.00481922	0.00163533	0	0.152922	0.137986	0	0.0249879	0.00691267	0.0319006
336	0.252339	0.0125307	1.46e-20	0.00187324	0	0.0376678	0.0203021	0.00321292	0.00157162	0.0162306	0	0.00903328	0.00588956	0	0.00621136	0.0241006	0	0.208797	5.44e-19	0.0926989	0.0410167	0.0339514	0.0097503	0.00138634	3.64e-18	0	0	4.48e-20	0	0.0143927	0.0101918	0.00200736	5.57e-18	7.61e-19	0.0599205	0.00544479	0.0418111	0.118186	0.159997
337	0.492744	1.5496	0.0250092	0	0	0	3.32e-17	0.0362009	0.00466657	0.0505717	0	0.379106	0.111148	0	0.036016	0.0211778	0	0.0579744	1.54e-17	0.0111868	0.0422919	0.0271029	0.0391911	0.026237	0.552559	0.0157171	0.197406	0	8.35e-18	0.0267853	0.0321808	0.0101085	4.02e-20	0.20859	0.262836	9.93e-18	1.11635	0.0444691	1.16082
338	0	0.0220011	9.28e-05	0	3.03e-19	0.0105739	0	0	0.00669397	0	7.78e-19	0.00735819	0.0222575	1.61e-18	4.62e-20	0	3.46e-19	0	0	0.00905551	0.00725304	0.00523733	0.00615747	0.0121175	0.000338689	0	0.000588206	0	0	0.0134344	0.000491741	0.00563724	0.00271218	0.0693859	0.119001	9.95e-19	0.0320437	0	0.0320437
339	0.187551	0.0357232	1.89e-20	0	0	0.0153345	1.63e-17	2e-19	0	2.65e-18	1.22e-19	0.0234106	0.00681986	8.28e-18	0.00847533	6.94e-21	2e-18	2.86e-18	0	0	0.0192659	0.0146534	0.0153642	0.0116959	0.00673208	0	2.49e-18	0	3.56e-18	1.89e-19	1.01e-18	0	2.73e-17	0.18905	0.135188	0	0.0501069	1.5e-18	0.0501069
340	0.161881	0.0687037	0.00723563	0.00497785	3.81e-20	0.0107363	0	0.000544315	0.00358605	0.0283278	1.02e-18	0.0297849	0.0143074	1.29e-19	0.0076573	0.034247	6.9e-20	6.27e-19	0.0108588	0.0849238	0.0384176	0.0137091	0.0337103	0.0117853	0.00178466	0.00731797	0.00465313	9.66e-20	0	0	0.00323226	0.00245608	0	0	0.0726816	0.0116914	0.0916453	0.0171235	0.108769
341	0.0650075	4.52e-21	8.3e-22	0	4.19e-19	0.00613746	0	0.00537443	5.37e-19	7.28e-19	0	0	0.0343379	1.74e-18	2.35e-20	0.00691889	0	4.49e-18	5.92e-19	0.00414602	0.0235788	0.020174	0.0120019	0.0057647	0	0.0156456	0	0	0	0.00852735	0.00159286	0.0050314	0	0.0948743	0.0186855	2.19e-18	0.0299927	0.00473733	0.03473
342	0.573106	0.0138169	7.83e-21	0.036285	6.29e-19	7.92e-18	0.0416755	0.00292647	0.00429365	0.0637717	0.00805939	2.16e-20	0.0151345	0	0.046024	0.117229	1.26e-18	0.217441	0	0.106753	0.153156	0.137385	0.0458256	0	0.0100257	0.0716122	0	0	3.13e-19	0.0803729	0.0530807	0.00504491	0	0.205293	0.0607367	3.87e-18	0.192602	0.201958	0.39456
343	0	1.64e-19	0	5.66e-18	0	0	0	0.00431782	1.26e-19	0	0	0	0.020383	4.02e-18	6.36e-19	0.0426952	0	9.36e-18	2.03e-18	0.0226392	0	0	0.00551989	0.00188932	0	0	0	1.76e-18	1.43e-17	0.0509972	0	0.00865112	1.29e-17	0.223577	0.0276641	5.56e-19	0.00125954	0.0213476	0.0226071
344	1.07e-19	0.00378208	0.000674603	0	3.85e-19	0.0112703	0	0.00602724	7.06e-05	0.000840229	3.87e-18	3.04e-20	0.00239726	0	3.37e-19	0.0190349	0	0	0	0.0169891	0.0027658	0	0.00203692	0.0087835	0.00487885	6.95e-19	0.00147416	0	1.32e-17	0.0123213	0	0.00385958	0.0065103	0.0203191	0.0913237	8.73e-19	0.010268	0.00951744	0.0197854
345	0.196244	0.0121355	0.0100678	0	3.9e-19	0.00925896	0	0.00616628	0.0221711	0.0310623	0	0.0110763	0.0275653	0	0.00556728	0.0199705	0.00125913	5.75e-18	5.28e-18	0.0255129	0.0278558	0.0146891	0.0154055	0.0143552	0	0.00622812	0	0.000743387	0	4.51e-19	0.0142999	0.00684901	4.76e-21	0.0727303	0.0676777	0.00387674	0.0602103	0.00998525	0.0701956
346	0.0829098	0.0100236	0.00829025	0	2.24e-18	0	0.0138597	0	0.00952782	0.0378618	1.91e-19	0.00744121	0.0104222	0	0	0	0	2.34e-18	6.36e-18	0.012696	0.0337502	0.0181027	0.0112391	0.0108616	0.0122503	0	1.45e-18	5.06e-19	0	0.0273064	0.00678587	0.00635508	0	0.051654	0.174012	0	0.0427755	1.17e-18	0.0427755
347	0.0936377	0.0409235	1.32e-19	0	2.2e-19	0.0380116	0	2.86e-19	1.08e-18	0	0	0.0179906	0.00841012	0	0.00286424	0	9.32e-20	1.84e-17	3.25e-18	0.00331799	0.0164173	0.00885794	0.0191491	0.0265131	0.00468201	2.76e-18	0.00346054	0	0	5.04e-19	0.00077794	0	0.00485814	0.0339964	0.0860098	0	0.0578121	9.29e-18	0.0578121
348	0	0.00348672	1.19e-19	8.29e-19	2.18e-18	0.0856362	0	0.0129769	0.00139486	1.68e-18	0	0.00938993	0.0213623	0	5.06e-19	0.0122532	2.74e-20	0.000539763	1.04e-18	1.76e-21	0	0	0.00438923	0.00144347	5.3e-18	3.63e-18	4.02e-19	1.16e-18	2.42e-18	0.0242786	0	0.0186206	0	0.101829	0.00561601	0	0.0042167	0.00742157	0.0116383
349	0.237985	0.0111242	0.00575045	0.00231698	1.97e-19	0.0120328	0	0.0017715	0.015949	0.0421277	0	0.0327459	0.0164688	0	0.00478135	0.0291527	0	3.04e-18	5.78e-19	0.0582044	0.0390418	0.0289072	0.0141233	0.0114618	6.62e-20	0.00288532	2.64e-18	0	0	0.0201447	0.0140069	0.00174106	0.0057434	0.0596439	0.0774839	0.000832921	0.056829	0.0145763	0.0714053
350	0.030737	0	0	5.57e-19	4.22e-19	0.0480335	4.7e-18	0.0137236	0.022223	0.00603041	0	0.012986	0.0160331	1.29e-19	2.54e-20	0.0952387	0	2.29e-18	6.24e-18	0.137714	0.00523666	0	0.00769356	0.00810088	3.78e-18	2.12e-18	0	2.26e-19	4.17e-18	0.0459236	2.24e-18	0.00832993	0	0.076714	1.81e-19	4.46e-18	0.0237071	0.0476194	0.0713264
351	0.0794672	0.0136603	0	0.0117432	0	6.29e-19	5.39e-19	0	0.026495	0.0328033	0.00132859	0.0119236	0.00246003	0	0.000284176	0.0580365	2.79e-22	0	0	0.0346802	0.023908	0.0121116	0.0150898	0.00105295	0.00402206	0	3.22e-18	1.46e-18	0	0.055126	0.00547594	0.011399	0.00778252	0.0783195	0.0719604	4.65e-18	0.0436003	0.0290182	0.0726186
352	0.0137761	0	0	0.00315243	9.36e-21	0.0480257	3.71e-19	0.00458296	0.00542272	0	0	0.0355748	0.0113687	1.03e-18	8.81e-21	0.0412424	0.0046559	0	5.07e-19	0.0144684	0.00285088	0	0.00340984	0.00275206	2.13e-18	0.00518202	0	0	0	0.0291877	0.000185779	0.00719499	5.52e-18	0.0721692	1.08e-18	4.01e-18	0.013909	0.0206212	0.0345303
353	0.321158	0.0428257	0	0.0517642	0	0.0589056	0.043991	0	2.07e-18	0	0	0.0363556	0.00449016	6.12e-19	0.0162719	0.0582978	4.92e-18	0	0	0.000676465	0.0270302	0.0413035	0.0150545	0	0.0197227	0.0361192	0	2.92e-18	0	0.112668	0.0208814	0.00888778	1.38e-17	0.112101	0	0	0.081498	0.0291489	0.110647
354	0.266115	0.0196779	1.95e-21	0.000630128	1.61e-18	0.00434568	1.99e-18	0.00391422	0.021195	0.0610663	0	0.0410158	0.0131314	3.72e-18	0.00739348	0.0562312	4.08e-19	5.55e-19	0	0.0534503	0.0279543	0.0277062	0.016599	0.00308533	1.86e-18	3.45e-18	0	5.91e-20	0	0.00571058	0.0102556	0.00140349	0	0.0755455	0.14687	5.95e-18	0.0528707	0.0281968	0.0810675
355	0	0.00974924	0.00309665	1.27e-18	0	0.0149397	0.00500756	0.0102079	0.00487067	3.62e-20	0	0.0111918	0.0124165	3.95e-21	0.00339266	0.0299132	0.00293994	3.56e-18	2.34e-18	0.0170976	0.00287852	0	0.0092902	0.00840265	1.99e-19	2.82e-19	3.42e-19	1.81e-19	0	0.0271535	0.00612354	0.0114889	0.00230318	0.0381624	0.153283	0	0.0214891	0.0149566	0.0364457
356	5.97e-19	0.0102119	0.00560499	0.0123491	0	0.0262395	0.00273146	0.00355561	0.0161291	0.016103	0	0.00671237	0.0103316	0	0	0	1.83e-20	5.16e-18	0	0.00690277	0.00442916	9.6e-19	0.0134909	0.014969	0.00231255	0	7.91e-19	4.15e-19	0	0.0223682	9.01e-05	0.00252966	0.00857	0.0128245	0.0136682	0	0.0304928	2.58e-18	0.0304928
357	0.0585023	0.0240575	1.05e-21	0.00347366	0.000403457	0.0546849	0	2.95e-20	0	0.00753155	0	0.0234949	0.00709873	0.000942272	0.00139339	0.0143849	0.000280683	0	5.74e-19	0.0277455	0.00655162	0.00621743	0.00585279	0.0148237	0	0.00681309	9.64e-20	0	1.77e-19	0.0273137	0	0	1.61e-18	0.0193716	0.0170226	0	0.0362156	0.00719246	0.0434081
358	0.0246757	0.0173607	0.00255844	0.0146343	2.25e-19	0.0288076	0.0553076	0.0131176	0.031656	0.02667	1.61e-18	0.014083	0.0307332	0	3.06e-19	0.00387794	0	1.15e-17	9.78e-18	0.0166783	0.0260098	0.00441953	0.0210029	0.00766843	0.0161847	0	0	6.36e-19	0	0.0651674	0.00214871	0.0204132	0	0.073173	0	0	0.05513	0.00193897	0.0570689
359	0.278501	0.110583	0.00554216	0.025285	0	0.0242691	0.00739921	0	0.00874114	0.0236044	3.35e-19	0.0494888	0.0092309	0.00361347	0.0182955	0.0449149	0.00137998	0.166049	0.00566687	0.163767	0.0212619	0.0203724	0.00574239	0.0153258	0.0343436	0.0020162	0.00457335	0	0	0.0364557	3.54e-19	0.0062689	0	0.0243631	0.0355653	0.00158095	0.118402	0.109061	0.227463
360	0.122757	0.0569713	0	0	0	8.29e-20	1.69e-18	0.00679732	0.0134919	0.0154853	5.19e-19	0.0037147	0.0251924	1.8e-18	0	0.00151585	4.13e-20	0	3.67e-18	0.0209692	0.0078933	0.00860245	0.00828037	0.00332035	0.00637163	0	0	0.000114423	0	0.000639384	0.000806952	0.00311735	0.00132581	0.0712535	0.080196	0	0.0545275	0.000757928	0.0552855
361	0	0.0251822	0	0.0133373	0.00967851	0.083063	0	0	0.010346	0.0192902	0	0.0411473	0.000282781	4.13e-05	0.00226968	0.0112208	0.0064692	4.17e-18	0	0.0215553	0.000795645	1.03e-19	0.00188346	0.026425	0	0	1.77e-18	0	2.34e-18	0	0.00701757	0	9.73e-19	0	0	7.75e-19	0.0541108	0.00561042	0.0597213
362	0.00732861	4.47e-19	1.29e-19	0.00881093	8.63e-20	0.024527	0.0215299	0.0088857	0.0111487	0	0	0.0102797	0.0118757	0	1.62e-19	0.0557061	0.00556397	9.45e-18	1.86e-18	0.0284122	0.00866706	0.00147578	0.015404	0.00539187	6.63e-19	6.86e-19	3.24e-18	7.96e-19	3.48e-18	0.0830359	0	0.0053822	1.26e-17	0.0720613	0.00398318	0	0.0205144	0.027853	0.0483674
363	0.444499	0.0309931	0	0	0	0	1.71e-18	4.51e-19	0	1.12e-18	0	0.0249804	0.0287527	0	0.0461736	0.0215802	0	1.92e-18	8.61e-18	0.0325443	0.267082	0.166135	0.0910042	0.00236627	0	0.150938	2.22e-18	0	0	0.0442196	0.0108374	0	9.92e-19	0.121882	0.245448	2.59e-18	0.331702	0.0107901	0.342492
364	0.0150213	0.00799684	0	2.01e-18	4.03e-19	0.0492926	1.49e-18	0.00723563	7.29e-19	1.37e-18	0	0.0074478	0.0255089	1.79e-17	6.94e-19	0.00308359	0.00617326	1.46e-18	3.88e-19	0.0093918	0.00956656	0.00625176	0.0063658	0.00497223	0	3.86e-19	2.54e-19	0	0	0.0383657	0.00207067	0.00974363	0	0.121585	0.0384501	9.37e-19	0.0191393	0.00227387	0.0214131
365	0.406389	0.0441371	0.0110113	0.0116422	0	3.57e-19	0.00816492	0.0128606	0.0787737	0.15761	0.0414178	0.0260826	0.0421002	0	0.0147201	9.02e-19	0	0	2.26e-18	0	0.0993945	0.086998	0.0113698	0.00790165	0.00400171	0.0175743	0	0	0.0225514	0.0381505	0.073287	0.00615364	0.0228167	0.201942	0.191102	3.14e-19	0.190035	4.51e-19	0.190035
366	0.201057	0.034334	0.00383339	0	0	0.0105151	0	0.0186941	0.00628964	0.00397786	3.16e-18	0.0369713	0.0551152	2.09e-18	0.00467789	0.00493188	0.000334658	0	1.25e-18	0.0378046	0.0331245	0.0252471	0.015041	0.0113259	0.000117244	0.00457133	3.12e-20	1.33e-18	0	0.0309041	0.00873305	0.0125832	0.00585732	0.117403	0.094762	1.94e-18	0.0631053	0.00343794	0.0665432
367	0.066547	0.034085	0.00197268	0.0143898	0	0.0375682	0.0139843	2.03e-19	0.0212136	0.0255389	0	0.0540731	0.00990074	0	0.00618978	0.026475	0.00458124	3.39e-18	0	0.00414143	0.0123648	0.00625922	0.00589254	0.0152875	0.000149258	0.0215328	8.56e-19	0.00142723	7.41e-19	0.0134102	0.00807795	0.00303346	0.00241208	2.79e-19	1.19e-19	0	0.077788	0.0132375	0.0910255
368	0.307409	0.0236942	0.00751182	0.00143377	0	1.27e-18	0	0.00492525	0.0411636	0.107475	0.0298581	0.0069262	0.0394649	0	0.00605456	0.0359981	0	0.0120312	0	0.0180328	0.0621297	0.0480792	0.0182129	0.00261089	0.00420166	0.0122264	0	0	0.0231389	0.0065951	0.0650009	0	0	0.118428	0.201282	0	0.114012	0.0262334	0.140246
369	0.116721	9.93e-19	3.13e-19	0.020824	4.71e-18	0.0249059	0	0.00037467	0.0280896	0.0146058	8.99e-19	0.018453	0.00128438	0.00193011	0	0.031729	0.0109911	0.159018	0	0.142337	0.0504982	0.026398	0.0489289	0.0117607	7.44e-18	1.79e-19	1.27e-18	0	0	0.0275964	9.13e-19	0.00846535	2.36e-19	0	0.0427891	0.00309132	0.0675598	0.0953733	0.162933
370	0.485454	0.0789923	0.0129197	0.0155124	0	0.00688755	4.14e-20	0.00929545	0.0308118	0.0747587	0.0102899	0.0156032	0.0142083	8.74e-19	0.0182818	0.0490778	1.38e-19	0.118135	0	0.058766	0.0565217	0.0583041	0.0192225	0.0214469	0.028707	0.0400001	0.00319213	2.04e-20	0	0.00200077	0.0513059	0.00875644	0.00195329	0.148254	0.208501	0.00276107	0.164036	0.0857341	0.249771
371	0.29708	0.172136	0.00850246	0	1.5e-19	0.0109197	8.24e-18	5.47e-20	0	0.0374509	0.00344194	0.0389309	0.0527235	0.000890915	0.00312601	0.00514677	0	0.0648954	0	0.0239941	0.020294	0.0249583	0.00965769	0.016702	0.0726896	0.0121294	0.0296614	0	0	0.033883	0.0389554	0.001816	0	0.047094	0.171781	0	0.149592	0.0355582	0.18515
372	0.038417	0.00662074	1.34e-21	1.31e-18	0	0.0383739	5.57e-19	0.000772208	0	3.72e-20	8.59e-19	0.00746396	0.0111049	0	0	1.41e-20	0	2.12e-18	0	0.000133603	0.0118348	0.00266269	0.0110266	0.0125195	3.23e-20	0.00526312	9.45e-19	6.74e-20	2.26e-18	0.0265009	0.00299943	0.00476525	0	0.0184092	0.125732	6.92e-18	0.0241588	1.11e-18	0.0241588
373	0.375908	0.0572368	0.00817459	0.0199303	0	0	1.09e-18	0.00216137	0.0162776	0.0521636	0.00216246	0.0289983	0.0165734	2.03e-18	0.014986	0.0390378	0	3.27e-18	8.02e-19	0.00651208	0.119052	0.0781766	0.0353481	0.0115328	0.00923385	0.0290404	0	0	1.1e-17	0.018686	0.0384125	0.00895081	0	0.160423	0.269693	0	0.165417	0.0195189	0.184936
374	0.52068	0.0608646	0.00229071	0.0178658	0	0	1.88e-18	6.2e-20	0.0550288	0.123367	0.025346	0.00755846	0.00841581	0	0.0573607	0.185472	6.02e-19	0.0715072	5.51e-18	0.0747144	0.0672294	0.0551471	0.0225896	0.00725192	0.016918	0.0699276	0	6.92e-20	1.73e-19	0.0335932	0.0743863	0.00554012	6.79e-19	0.107388	0.200401	4.13e-18	0.211775	0.12849	0.340265
375	0.59984	0.157998	0.0142971	0.0492414	0.017266	4.07e-19	1.49e-18	2.37e-22	0.0425886	0.0911115	0.0160241	0.0494319	0.00710794	0.000201954	0.0504974	0.144458	3.13e-19	0.253249	0.0380832	0.162951	0.129883	0.103705	0.0386561	0.019781	0.0511265	0.102106	0.0120104	0.00256065	0	0.0369823	0.0565574	0	2.68e-19	0.0119628	0.202839	0.0318963	0.348455	0.20396	0.552415
376	0.116154	8.82e-19	7.26e-20	0	0	0.0337593	0	0.00210002	0.0131892	0.00526361	2.02e-20	0.00196067	0.0363202	1.72e-18	0.00269328	0.0138541	0.00330992	1.46e-18	1.14e-18	0.121853	0.0167551	0.0104177	0.00574846	0.00948648	3.63e-21	0.00419751	0	0.00363248	0	0.0196573	0.00933975	0	0.00214609	0.136981	0.117451	4.7e-18	0.0355093	0.00692706	0.0424364
377	0.135299	0.0230773	0.00948349	1.68e-19	0.00428317	0.0490838	0	0.00896078	0.03058	0.0424393	0	0.0117882	0.0365714	7.03e-19	0	0.00100823	0	0	0	5.12e-20	0.00929897	0.00712376	0.00295057	0.0261104	0.00263222	0.0139894	9.48e-19	0	1.49e-18	0.00635588	0.00680294	0	0	0.0574445	0.178271	0.00216438	0.0715595	0.000504114	0.0720636
378	0.154006	0.0207701	0.00559947	5.5e-20	0	0	0	1.3e-19	2.15e-19	0.0184818	2.01e-19	0.0109168	0.0275023	0	0.01174	0.0214502	0	0	0	0.00877499	0.042309	0.0304336	0.0154095	0.00828832	0	0.0211082	2.06e-18	1.17e-19	4.38e-20	0.0304658	0.010468	0.00407275	0	0.0723816	0.178657	0	0.0694771	0.0107251	0.0802022
379	0.101551	0.0263747	0.00132026	0	9.1e-19	0.00914292	0	0.00214389	3.68e-19	4.19e-18	3.28e-18	0.0188152	0.00837002	1.77e-18	0.00525877	0.0316757	0	0.0856275	6.58e-19	0.0651617	0.0262999	0.00674863	0.0210916	0.00630856	0.0159697	0.000365835	1.87e-19	5e-20	5.38e-18	0.0671844	9.78e-22	0	0	0.0494477	0.109609	0	0.0430718	0.0602925	0.103364
380	0.245522	0	2.17e-19	2.58e-18	0	7.78e-19	0	0.00033165	0	0.000488055	2.08e-18	0	0	0	0.00188007	0.139836	1.58e-19	0.290257	0	0.209086	0.0652103	0.04271	0.0390578	7.57e-21	0	0.00218884	0	3.05e-19	6.14e-18	0.0275926	0	0	1.41e-18	2.57e-20	0.0663928	1.76e-18	0.0461862	0.215046	0.261232
381	0.0503303	1.83e-19	0.00147646	0	7.65e-20	2.44e-20	0.000514014	6.15e-20	0	0.0104615	5.56e-19	0.0571758	0.00335826	3.4e-20	3.42e-18	0.0349864	0	0.0662722	3.2e-19	0.0770821	0.0354612	0.0160885	0.0308858	0.0219896	5.99e-18	0.0103644	0	0	1.45e-18	0.004234	0	5.96e-19	1.71e-18	0.00662203	0.0722036	0	0.0452101	0.0534191	0.0986293
382	0.175622	0.0157402	0	1.05e-18	1.31e-18	0	1.53e-19	0.000927228	8.76e-20	0.0152479	1.91e-19	0.0230726	0.0306647	0	1.38e-20	0.0245627	0	0.0347935	0	0.0178665	0.0440369	0.0471704	0.00974654	0.00363111	9.91e-19	0.00231049	6.51e-19	0	2.12e-19	0.0148479	0.00245791	0.00332054	5.21e-18	0.112891	0.113318	0	0.0438124	0.0314546	0.0752671
383	0.269794	0.0288427	0.0015642	0	0	5.37e-19	0	1.66e-19	0	0.0230219	0	0.0158161	0.0146838	1.75e-19	0.00571492	0.0397518	4.55e-19	0.0782697	0.00039331	0.0193366	0.0674858	0.0597657	0.0419879	0.011895	0.00238483	0.0679741	2.44e-19	0.00346614	0	0.00753031	0.0273423	0	0	0.0861812	0.144419	0	0.123586	0.0590107	0.182596
384	0.376853	0.04453	0	0.0308667	0	4.39e-19	0.00454419	1.61e-19	0.0116906	0.0225382	0	0.0322131	0.00118622	0.000876285	0.0204546	0.0901714	0	0.283578	0	0.057661	0.119811	0.0926249	0.0269107	0.0177848	0	0.0602803	0	0	2.81e-19	0.0554788	0.00482243	3.57e-19	0	0.0487145	0.0854516	0.00774656	0.183034	0.188547	0.371581
385	0.173394	0.00937549	0	0.00929003	1.74e-19	0.0227252	0	0	0	0.0062271	2.87e-18	0.0405655	0.0010624	0.000249462	0.00119188	0.0534655	6.56e-20	0.213662	6.28e-20	0.192157	0.0396933	0.0279445	0.0258212	0.00962588	0	0.000512864	4.09e-18	0	7.68e-19	0.00989392	0	0.00147462	8e-19	1.99e-19	2.09e-20	0	0.0402663	0.133564	0.17383
386	0.239702	0.0419583	0	1.2e-21	0	0.0188359	0	2.28e-05	0.0100879	0.0219168	3.86e-19	0.0108941	0	0.000772392	0.00716341	0.000542152	2.24e-20	0.0961493	0	0.0891173	0.0413135	0.046394	0.0242104	0.0194667	9.88e-19	0.0178232	0.00395308	0	1.96e-18	0.011828	0.00254492	0	0.00179447	0.00856014	0.0435147	0	0.0918753	0.0506307	0.142506
387	0.0116814	0	4.04e-21	0	0	0.00694556	0	0.00850244	8.56e-19	0	0	3.74e-20	0.0260368	1.64e-18	2.09e-19	6.45e-19	1.07e-18	0.0489038	1.2e-18	0.0597802	0.0170934	0.00706724	0.022184	0.0112159	2.5e-18	2.59e-19	6.67e-19	0	9.66e-18	0.00404938	7.83e-20	0.00892125	3.91e-18	0.129979	0.0366916	2.05e-18	0.0188728	0.0250921	0.0439649
388	0.12636	0	5.5e-05	0.0155673	0	0.0329065	0.00619504	0.00679266	0.00480559	0.0031845	0	0.0161577	0.000146103	0	0.00203503	0.108551	0.00944427	0.0454876	1.75e-18	0.0717711	0.0247378	0.0267642	0.00970068	0.00300494	0	0.00388666	0	0	8.01e-20	0.00774751	0.00605964	0.0115296	1.06e-18	0.0288975	0.0320168	0	0.0319429	0.0784554	0.110398
389	0.365176	0.151205	0.0172229	0.0582378	0.0077605	0	0	0.00361578	0.0541525	0.105519	0.0267591	0.0398611	0.0129446	0	0.0121474	0.0141858	0	2.98e-18	0	0.0309654	0.0495302	0.0494249	0.00893849	0.00399182	0.0434464	0.00604903	0.00123282	1.93e-21	0	0.0240805	0.0293524	0	0.0347178	0.0906208	0.138477	9.13e-19	0.189891	0.00709289	0.196984
390	0.414683	0.398386	8.47e-20	0.0949185	7.87e-19	0.0212448	2.98e-20	0.00127031	0.052238	0.0973099	0.00083734	0.0890883	0.0127109	0.00715219	0.0322566	0.155626	0.00472933	0.255275	1.22e-19	0.275882	0.0595602	0.065238	0.0217707	0.0011693	0.22933	0.0702965	0.0351627	1.83e-19	0	0.0934627	0.0261316	0.0110943	3.08e-18	0.0377169	1.45e-18	0	0.412424	0.205683	0.618107
391	0.317895	0.0481027	0	0.076673	0	0.00465054	0.0661114	0.00122987	0.0018571	0.038622	0	0.0137998	6.45e-05	0	0.025477	0.0989703	6.2e-19	0.123232	5.12e-19	0.11542	0.20218	0.141259	0.0631677	0.000200156	0.0158296	0.155514	0	4.64e-19	0	0.0699796	0.0500918	0.0267044	6.21e-18	0.0833093	0	0	0.288887	0.111101	0.399989
392	0	0	0	0.00769697	3.09e-18	0.0352002	0.012349	0.00911671	0.00860773	1.27e-18	1.19e-18	0.012529	0.0078701	0	0	0.0281551	0.00741013	3.08e-18	0	0.00970901	0.00686551	0	0.0121248	0.00478211	0	0	2.14e-18	2.41e-19	5.31e-19	0.105328	0.00202185	0.00456318	9.93e-18	0.056826	0	1.51e-18	0.0184437	0.0140776	0.0325212
393	0.231497	0.00898466	0.00182471	0	0	0.0188436	0.0255306	0.00421996	0	0.00608948	0	0.0108878	0.0619235	1.4e-18	0	0	3.34e-18	0.000763602	3.25e-18	0	0.0479339	0.0278131	0.0180434	0.00549501	2.63e-20	0.00558366	1.22e-18	8.83e-19	1.49e-17	0.0142747	0.00979469	0.00448975	0	0.0636888	0.0717491	0	0.0453315	0.00109253	0.046424
394	0.216129	0.0763791	0.00417186	0.0334663	3.31e-19	0.044945	0	0	0.00751863	0.0273685	0	0.0364733	0.00526128	0	0.0151864	0.0433338	0.00092806	0.0937312	1.36e-18	0.0913595	0.016172	0.0302095	0.0036602	0.0096955	0.0473137	0.0225542	0.00529329	0	0	0.0305952	0.00651923	0.0134296	0	0.0276433	0.0301774	1.8e-18	0.0989559	0.0700041	0.16896
395	0.69097	0.359347	0	0.0951754	4.37e-18	0	0.0170474	0.0147502	0.1154	0.218333	0.0963703	0.0713526	0.00931486	0	0.050713	0.0729444	0	0.288207	0	0.0817168	0.225838	0.16843	0.0519378	0.00660724	0.163381	0.111601	0	2.79e-19	0	0.0287213	0.227428	0.128606	0	0.210052	0.0917387	3.4e-18	0.579671	0.182551	0.762222
396	0.585426	0.0871965	0	0.0495416	1.25e-18	0	0.0391188	0.00891818	0.0143342	0.0764081	0.0260226	0.00824255	0.000618525	0	0.0700336	0.104324	0	0.361694	0	0.154739	0.14893	0.149797	0.052971	0	0.0408901	0.0927835	0	0	6.02e-18	0.0497621	0.064651	0.0124843	0	0.283074	0.0160434	1.36e-17	0.275519	0.23489	0.510408
397	0.348247	0.0698446	0	7.22e-18	6.13e-19	0.0285707	0.00206259	1.06e-19	3.51e-19	0.0151143	0	0.0292627	0.0335032	0	0.0101464	0.0302808	0	0.0947788	1.32e-18	0.0434812	0.0484655	0.060792	0.0114687	0.0175057	0.0169162	0.0212673	0.00782063	6.42e-19	0	0.0275796	0.0202985	0	0	0.0807387	0.131104	0	0.111486	0.0625298	0.174016
398	0.0122169	7.31e-19	0.00521361	0	6.2e-19	5.69e-18	2.87e-18	7.03e-20	0	0.000391487	0	0.00239909	0.0361773	0	0	0.0299725	0	0.0118238	1.86e-18	0.0586399	0.0221862	0.00912441	0.0101965	1.53e-20	0	0	0	0	8.31e-18	0.0605874	0	0.00474141	0	0.0251572	0.152145	0	0.0147908	0.0208982	0.035689
399	0.247494	0	2.01e-20	4.05e-19	1.04e-18	0	0.0189478	4.1e-20	0	0.00715563	0	1.05e-20	0.0328029	1.15e-18	5.58e-20	0.188099	0	0.18511	0	0.112395	0.168589	0.113376	0.0795729	0.0063847	0	0.0553253	0	4.26e-19	1.7e-18	0.0803345	0.00536992	0.0033002	6.92e-18	0.119084	0.0593093	1.59e-20	0.153533	0.186604	0.340137
400	0.15395	0.0109835	0.0044164	0	0	6.08e-19	0	0.00164915	0	0.00649198	9.3e-20	0.010987	0.0424496	0.00141893	0.00268304	2.79e-19	0	0	7.24e-19	0.0190814	0.0279519	0.0199414	0.00699347	0.0118852	0.00186225	0.00576243	1.4e-18	1.02e-20	0	0.0310933	0.00221172	0	8.54e-19	0.0990297	0.115007	4.03e-19	0.0395107	0.000893185	0.0404039
401	0.0367417	7.02e-20	0	0.00918185	0	0	0	0.0031156	3.05e-19	5.49e-20	0	0.0291705	1.16e-19	2.31e-19	1.61e-19	0.0575765	0.00178111	0.273203	0	0.162534	0.0102557	0.0185467	0.00842796	0.00702203	2.8e-18	0.00205734	6.28e-18	0	0	0.00762638	2.7e-18	0.00146137	0	0.0137245	0.0219962	0	0.0140775	0.206005	0.220082
402	0.0702635	0.00894045	0	4.96e-18	8.85e-19	0.0125154	5.65e-22	0.00476491	1.28e-20	0.00327592	0	0.0333162	0.0142379	8.2e-19	0.00285243	0.0121553	0.0122978	0.094178	1.77e-18	0.0611807	0.019713	0.0153401	0.0106914	0.0103976	2.25e-18	0.0111995	4.83e-18	1.66e-18	0	0	0.002589	0.00127313	0	0.0252988	0.131724	0	0.0436006	0.0553768	0.0989774
403	0.537925	0.0541383	0	0	0	0.00839876	0.0193352	0.00684649	1.27e-21	0.0381731	0	0.0144697	0.0366571	1.8e-18	0.0345254	0.0440727	0	0.0143495	0	0.0116528	0.128895	0.108229	0.0225381	8.22e-05	0.0212146	0.0517105	3.33e-18	0	2.93e-18	0.0177408	0.0375728	0.00501633	6.59e-20	0.144587	0.0711947	0	0.179568	0.0332329	0.212801
404	0.867462	0.202521	0.0182659	0.0756204	0	0	0.0164156	0.00584887	0.125722	0.237207	0.0922334	0.0493859	0.00904526	1.66e-18	0.11839	0.0462351	3.3e-19	0.14428	0	0.0439776	0.178947	0.17366	0.0357532	0.00299142	0.0802361	0.075184	0	0	2.46e-19	0.0748918	0.152208	0.0206559	0.0140024	0.197607	0.148747	4.12e-20	0.46917	0.0967621	0.565933
405	0.00872029	0	0	0.0236756	0	0.0219541	0	0.00213373	2.59e-22	0.0141465	0	0.0189907	0.00957091	5.61e-19	0	0.0379999	0.0032061	0.00980106	0	0.128879	0.00224179	0.00443012	0	0.0150237	8.26e-18	0.00680503	1.23e-18	0	0	0.0059931	0	0.000892064	0	0.0244455	0.00734739	0	0.0181844	0.0258692	0.0440537
406	0.300144	0.000922225	0	0	3.59e-19	0	6.42e-19	0.0017836	8.14e-21	0.0119882	3.68e-18	0.0108687	0.0234188	0	0.0105729	0.0450026	0.00594641	0.0899673	7.19e-18	0.0859623	0.0786998	0.0708824	0.0209321	0.00663899	0	0.0257101	8.4e-19	0	0	0.0307666	0.0208455	0.00762325	0	0.0831634	0.0993867	1.34e-18	0.0856603	0.067577	0.153237
407	0.362732	0.0301227	5.96e-05	0.0184731	3.34e-19	1.08e-18	8.92e-19	3.66e-20	0	0.0124724	5e-19	0.0361788	0.00920026	0.00195881	0.0170116	0.0413727	3.09e-19	0.185412	0.000628313	0.110431	0.0692002	0.0669813	0.020643	0.0175051	3.78e-20	0.0272104	0	0	1.53e-18	0.056042	0.00201067	0.00247929	5.91e-20	0.0424609	0.133297	0.00905389	0.107367	0.116245	0.223612
